# Supplementary material for: [μ-N,N,N′,N′-Tetra­kis(2-pyridyl­meth­yl)butane-1,4-diamine]­bis­[dichlorido­copper(II)] trihydrate
Source: Acta Crystallogr Sect E Struct Rep Online. 2010 Sep 4;66(Pt 10):m1199–200. doi: 10.1107/S1600536810034501 (PMC2983221; doi:10.1107/S1600536810034501)
Supplement: Supplementary file 2 [file e-66-m1199-Isup2.hkl]

# 
# h,k,l, Fc-squared, Fo-squared, sigma(Fo-squared) and status flag 
# 
data_I
_shelx_title ' p21c in P2(1)/c' 
_shelx_refln_list_code          4 
_shelx_F_calc_maximum      206.04 
_exptl_crystal_F_000       776.00 
_reflns_d_resolution_high  0.7501 
 
loop_ 
 _symmetry_equiv_pos_as_xyz 
 'x, y, z' 
 '-x, y+1/2, -z+1/2' 
 '-x, -y, -z' 
 'x, -y-1/2, z-1/2' 
 
_cell_length_a    11.4403 
_cell_length_b    10.0230 
_cell_length_c    14.2943 
_cell_angle_alpha  90.000 
_cell_angle_beta  106.143 
_cell_angle_gamma  90.000 
 
_shelx_F_squared_multiplier     1.000 
 
loop_ 
 _refln_index_h 
 _refln_index_k 
 _refln_index_l 
 _refln_F_squared_calc 
 _refln_F_squared_meas 
 _refln_F_squared_sigma 
 _refln_observed_status 
   1   0   0    14097.28    14094.88    149.36 o 
   2   0   0     4297.81     4471.07     40.85 o 
   3   0   0    17004.21    18694.48    149.20 o 
   4   0   0     4044.70     5338.45     54.07 o 
   5   0   0     6506.98     6883.51     69.30 o 
   6   0   0     5096.51     5132.68     58.97 o 
   7   0   0      207.51      149.65     11.37 o 
   8   0   0     1961.90     1915.96     36.44 o 
   9   0   0     2296.94     2237.48     42.03 o 
  10   0   0      190.46      227.98     17.85 o 
  11   0   0     1089.72      994.62     29.68 o 
  12   0   0     3943.84     3816.16    112.91 o 
  13   0   0       60.13      126.42     22.62 o 
  14   0   0      826.60      911.28     55.40 o 
   1   1   0    15673.93    17728.00    101.76 o 
   2   1   0     2936.76     3114.20     21.93 o 
   3   1   0      727.57      700.61      9.75 o 
   4   1   0     3456.84     3516.83     28.26 o 
   5   1   0     3851.00     4020.83     33.27 o 
   6   1   0      122.90      189.94      8.88 o 
   7   1   0     1264.49     1183.15     18.65 o 
   8   1   0     1504.06     1381.61     21.73 o 
   9   1   0      381.24      374.23     12.95 o 
  10   1   0      209.50      229.21     12.21 o 
  11   1   0      991.19      946.04     25.68 o 
  12   1   0        7.44       25.48      7.03 o 
  13   1   0      931.94      960.32     57.42 o 
  14   1   0      140.23      178.66     28.29 o 
   0   2   0     1702.98     1968.03     43.09 o 
   1   2   0    10857.89    12540.66     96.13 o 
   2   2   0     1754.48     1839.95     17.84 o 
   3   2   0       41.62       22.75      3.23 o 
   4   2   0      141.38      198.82      7.00 o 
   5   2   0       28.22       57.82      4.82 o 
   6   2   0        8.74       38.94      4.61 o 
   7   2   0      235.06      209.99      9.08 o 
   8   2   0      248.56      260.86     13.68 o 
   9   2   0       13.90        9.73      5.83 o 
  10   2   0      775.82      747.14     20.52 o 
  11   2   0        3.42       14.36      6.14 o 
  12   2   0        7.01       19.45     10.02 o 
  13   2   0      108.83      107.90     21.37 o 
  14   2   0        6.72       59.14     17.20 o 
   1   3   0    27966.46    31420.49    172.16 o 
   2   3   0      777.00      858.05     10.43 o 
   3   3   0      279.47      212.12      6.62 o 
   4   3   0     1536.20     1504.96     17.92 o 
   5   3   0      142.46      154.21      6.56 o 
   6   3   0      482.11      523.35     15.86 o 
   7   3   0     1715.49     1801.44     21.12 o 
   8   3   0      131.08      122.88      9.11 o 
   9   3   0      183.15      150.64      9.82 o 
  10   3   0      546.73      475.48     22.28 o 
  11   3   0      729.45      645.43     30.60 o 
  12   3   0      337.55      347.42     32.06 o 
  13   3   0      500.14      532.53     32.03 o 
  14   3   0       89.24      145.44     27.35 o 
   0   4   0     2829.15     2722.40     58.66 o 
   1   4   0     1060.63     1047.26     13.11 o 
   2   4   0     7889.35     8772.00     56.86 o 
   3   4   0      206.34      126.83      5.54 o 
   4   4   0     1601.92     1898.36     20.16 o 
   5   4   0        9.27        9.63      3.25 o 
   6   4   0      515.89      473.48     13.02 o 
   7   4   0     1234.11     1175.39     19.33 o 
   8   4   0      143.63      141.48     13.52 o 
   9   4   0       99.09       98.60     10.03 o 
  10   4   0     1045.64      927.96     31.23 o 
  11   4   0      213.68      202.78     16.84 o 
  12   4   0      887.09      867.42     31.55 o 
  13   4   0      237.19      232.95     24.04 o 
   1   5   0     2337.74     2320.88     22.90 o 
   2   5   0     2034.03     2028.32     20.65 o 
   3   5   0      483.02      464.86     11.76 o 
   4   5   0      568.69      541.80     13.96 o 
   5   5   0     2887.63     2893.76     40.56 o 
   6   5   0      612.49      621.65     22.66 o 
   7   5   0      104.72       98.91     10.70 o 
   8   5   0     2121.40     1978.53     32.05 o 
   9   5   0     1038.78      969.47     22.76 o 
  10   5   0      645.14      592.11     42.67 o 
  11   5   0     1927.02     1796.84     46.57 o 
  12   5   0       42.47       75.97     10.78 o 
  13   5   0      253.43      291.79     38.22 o 
   0   6   0     1477.63     1309.73     28.43 o 
   1   6   0      455.39      419.30     10.18 o 
   2   6   0        6.53       15.68      3.83 o 
   3   6   0     5671.19     5942.14     80.15 o 
   4   6   0     2191.93     2225.84     35.66 o 
   5   6   0      369.93      339.88     15.39 o 
   6   6   0     1948.23     1860.30     55.81 o 
   7   6   0      422.52      418.14     17.81 o 
   8   6   0       44.59       51.20      9.98 o 
   9   6   0      688.45      679.11     19.71 o 
  10   6   0       42.25       31.56      9.19 o 
  11   6   0      112.51      156.92     21.00 o 
  12   6   0      145.35      159.15     20.16 o 
  13   6   0      101.99      149.99     19.03 o 
   1   7   0      293.11      292.07      9.63 o 
   2   7   0     3040.60     2991.31     38.77 o 
   3   7   0      383.77      379.81     15.78 o 
   4   7   0     1037.00      968.22     24.23 o 
   5   7   0     1348.13     1209.45     28.01 o 
   6   7   0      216.38      180.78     13.59 o 
   7   7   0     1236.81     1223.08     29.87 o 
   8   7   0      463.28      456.02     19.92 o 
   9   7   0      483.62      485.46     24.41 o 
  10   7   0      870.28      867.42     32.60 o 
  11   7   0       17.29       79.80     10.92 o 
  12   7   0       24.09       60.93      8.13 o 
   0   8   0       41.41       54.36     12.29 o 
   1   8   0      925.10      920.96     19.99 o 
   2   8   0      494.79      444.45     15.64 o 
   3   8   0       33.55        7.12      6.42 o 
   4   8   0       61.45       52.33      8.96 o 
   5   8   0      753.39      664.87     21.73 o 
   6   8   0      383.80      375.03     21.33 o 
   7   8   0       20.27       16.57      6.33 o 
   8   8   0      281.86      271.35     22.54 o 
   9   8   0      484.06      462.02     25.14 o 
  10   8   0      829.62      782.98     36.93 o 
  11   8   0       86.07      115.66     13.51 o 
   1   9   0      800.43      796.77     32.73 o 
   2   9   0      663.66      629.00     24.89 o 
   3   9   0      129.38      104.30     10.88 o 
   4   9   0     2081.31     1932.12     37.83 o 
   5   9   0     1055.80      962.26     27.01 o 
   6   9   0       50.34       49.63      8.07 o 
   7   9   0      669.19      605.79     22.49 o 
   8   9   0      306.22      328.13     21.41 o 
   9   9   0       30.81       47.52     11.56 o 
  10   9   0      567.23      501.76     43.15 o 
   0  10   0     1243.25     1257.66     63.92 o 
   1  10   0     1264.82     1180.43     47.27 o 
   2  10   0      378.13      365.88     21.36 o 
   3  10   0     2640.94     2573.24     54.50 o 
   4  10   0      901.16      849.06     30.67 o 
   5  10   0      288.85      301.35     16.50 o 
   6  10   0     1312.49     1300.13     33.35 o 
   7  10   0       23.73       45.98     10.99 o 
   8  10   0     1323.45     1336.78     35.35 o 
   9  10   0     1612.76     1585.19     47.37 o 
   1  11   0        6.01       22.56     13.95 o 
   2  11   0      600.01      596.34     26.69 o 
   3  11   0      109.03      127.90     14.78 o 
   4  11   0      981.27      966.74     34.34 o 
   5  11   0     1749.76     1608.20     64.37 o 
   6  11   0        0.28       47.62      9.59 o 
   7  11   0     1376.08     1335.42     35.54 o 
   8  11   0      257.37      302.45     20.64 o 
   0  12   0       17.55       21.09     13.90 o 
   1  12   0        7.24       15.10     11.28 o 
   2  12   0      226.44      263.84     25.54 o 
   3  12   0       26.35       61.11     16.63 o 
   4  12   0      334.40      355.13     22.94 o 
   5  12   0       67.98       80.69     13.06 o 
   6  12   0        1.24       35.87     10.04 o 
   1  13   0      231.16      205.11     34.67 o 
   2  13   0      256.86      252.77     26.52 o 
   3  13   0        6.84       41.62      9.58 o 
 -14   1   1      460.63      532.08     42.48 o 
 -13   1   1      354.30      397.49     38.25 o 
 -12   1   1        4.04       22.33      9.92 o 
 -11   1   1     1923.85     1840.94     41.52 o 
 -10   1   1      638.05      619.69     16.59 o 
  -9   1   1        2.64        9.32      5.85 o 
  -8   1   1     6041.54     6175.44     51.30 o 
  -7   1   1     3449.78     3507.13     33.53 o 
  -6   1   1     3769.56     3821.43     33.49 o 
  -5   1   1    17546.40    19287.89    113.01 o 
  -4   1   1      161.92      214.50      6.73 o 
  -3   1   1    18631.19    22059.45    120.87 o 
  -2   1   1     3644.60     3849.29     25.49 o 
  -1   1   1     5096.53     5056.23     31.26 o 
   0   1   1     2359.29     1828.10     13.42 o 
   1   1   1     5325.17     6729.38     59.54 o 
   2   1   1      217.22      292.72      6.09 o 
   3   1   1     2387.27     2627.46     20.50 o 
   4   1   1     5353.97     5426.01     40.89 o 
   5   1   1      728.36      760.70     16.85 o 
   6   1   1     4191.01     4127.83     36.76 o 
   7   1   1      829.24      730.20     20.08 o 
   8   1   1      229.15      226.68     13.00 o 
   9   1   1     3022.05     2965.99     35.41 o 
  10   1   1      477.71      432.54     15.97 o 
  11   1   1      153.06      150.03     10.68 o 
  12   1   1      158.65      205.87     19.11 o 
  13   1   1       36.10       60.77     18.33 o 
  14   1   1        9.40       86.54     19.66 o 
 -14   2   1        3.37       56.88     16.31 o 
 -13   2   1      485.79      502.58     30.05 o 
 -12   2   1     1121.95     1043.87     41.44 o 
 -11   2   1      170.28      165.70     11.76 o 
 -10   2   1      962.98      948.85     24.53 o 
  -9   2   1     1716.72     1704.01     24.89 o 
  -8   2   1      486.50      480.89     12.99 o 
  -7   2   1     8602.85     8550.55     79.47 o 
  -6   2   1     7520.93     7334.33     48.40 o 
  -5   2   1     2333.97     2561.09     22.20 o 
  -4   2   1    22388.77    24164.96    148.91 o 
  -3   2   1     1844.95     1756.90     18.10 o 
  -2   2   1       26.04        8.16      4.31 o 
  -1   2   1     4537.23     5336.13     34.44 o 
   0   2   1    27104.89    31120.44    249.38 o 
   1   2   1     1610.54     1715.81     21.37 o 
   2   2   1     1450.39     1163.10     14.92 o 
   3   2   1     4823.93     4364.12     39.72 o 
   4   2   1       29.09       61.51      5.70 o 
   5   2   1    10141.22    10367.31     63.20 o 
   6   2   1     5498.85     5535.10     44.71 o 
   7   2   1     1919.30     1830.36     23.85 o 
   8   2   1     4724.56     4673.31     44.03 o 
   9   2   1      199.37      175.38     10.87 o 
  10   2   1      366.69      331.76     17.10 o 
  11   2   1      286.25      311.82     14.16 o 
  12   2   1      599.44      564.77     24.61 o 
  13   2   1        5.79       34.99     13.50 o 
  14   2   1       59.65      100.94     23.07 o 
 -14   3   1       29.84       65.97     13.04 o 
 -13   3   1        3.94       41.32     10.75 o 
 -12   3   1      415.76      410.37     28.35 o 
 -11   3   1      795.67      718.38     27.09 o 
 -10   3   1      483.21      463.83     22.08 o 
  -9   3   1      634.22      557.45     16.11 o 
  -8   3   1      915.02      899.34     19.03 o 
  -7   3   1     2568.36     2487.54     24.97 o 
  -6   3   1     4695.08     5223.85     41.59 o 
  -5   3   1    10006.59    10757.10     69.65 o 
  -4   3   1     2680.79     2889.19     24.72 o 
  -3   3   1       27.00       10.34      4.05 o 
  -2   3   1     1247.41     1119.91     15.24 o 
  -1   3   1      604.51      818.06     13.40 o 
   0   3   1      146.41      191.84      6.16 o 
   1   3   1    17020.09    19587.68    110.99 o 
   2   3   1     4389.77     4409.95     36.39 o 
   3   3   1       35.41       71.98      5.53 o 
   4   3   1     8996.90     8735.11     65.78 o 
   5   3   1     5778.55     6029.78     45.33 o 
   6   3   1      110.85       70.83      5.45 o 
   7   3   1     4240.62     4023.45     39.24 o 
   8   3   1       80.93       71.49      8.08 o 
   9   3   1       28.96       28.89      6.44 o 
  10   3   1     1641.25     1525.50     33.57 o 
  11   3   1      124.76      132.02     14.13 o 
  12   3   1       20.17       62.67     12.88 o 
  13   3   1     1490.35     1482.27     90.88 o 
  14   3   1      113.96      183.00     31.20 o 
 -14   4   1      245.29      295.64     32.33 o 
 -13   4   1      130.11      176.01     22.33 o 
 -12   4   1       50.28       76.22     21.78 o 
 -11   4   1      142.79      191.95     15.71 o 
 -10   4   1        6.33        7.21      7.71 o 
  -9   4   1      138.81      129.46     10.72 o 
  -8   4   1     2125.55     2061.46     30.60 o 
  -7   4   1      116.56      122.41      7.25 o 
  -6   4   1       61.23       62.23      6.42 o 
  -5   4   1      900.61      861.96     20.60 o 
  -4   4   1      205.30      258.68      9.60 o 
  -3   4   1     1175.78     1148.69     17.37 o 
  -2   4   1     2738.90     3005.68     29.83 o 
  -1   4   1      225.25      201.46      8.81 o 
   0   4   1     3720.03     3852.88     30.10 o 
   1   4   1     4515.32     5033.51     36.69 o 
   2   4   1      376.26      371.41      8.62 o 
   3   4   1     7472.46     8151.41     79.85 o 
   4   4   1      318.67      332.49     10.12 o 
   5   4   1       10.06        3.24      4.67 o 
   6   4   1     1561.64     1371.13     22.45 o 
   7   4   1      239.28      195.40     10.01 o 
   8   4   1       11.18       14.15      6.24 o 
   9   4   1     1255.31     1155.91     31.18 o 
  10   4   1        9.93       29.05      7.10 o 
  11   4   1      904.57      822.02     45.79 o 
  12   4   1      548.78      568.46     26.82 o 
  13   4   1       50.67       67.34     18.88 o 
 -13   5   1        8.25       75.23     17.10 o 
 -12   5   1       91.38       96.63     37.97 o 
 -11   5   1      279.41      264.89     19.14 o 
 -10   5   1       78.63       82.43     13.58 o 
  -9   5   1       72.33       70.62      7.42 o 
  -8   5   1       31.48       19.37      6.80 o 
  -7   5   1     1890.85     1709.00     36.97 o 
  -6   5   1      102.55       88.23      9.35 o 
  -5   5   1      302.01      336.35     11.10 o 
  -4   5   1     2465.57     2578.89     29.59 o 
  -3   5   1     1414.65     1468.71     21.19 o 
  -2   5   1     1573.85     1690.32     22.88 o 
  -1   5   1        1.26       -1.32      3.61 o 
   0   5   1     2802.66     2933.20     26.88 o 
   1   5   1      997.87      971.35     14.38 o 
   2   5   1      314.25      417.83      9.49 o 
   3   5   1      294.37      268.20      7.28 o 
   4   5   1       64.17       49.85      5.68 o 
   5   5   1      300.68      300.44     10.75 o 
   6   5   1       51.19       63.40     10.93 o 
   7   5   1     1170.19     1160.63     27.91 o 
   8   5   1      308.02      328.11     14.47 o 
   9   5   1       32.30       34.54      6.72 o 
  10   5   1       16.80       42.78      9.06 o 
  11   5   1       29.80       61.49     11.03 o 
  12   5   1       83.08      112.22     13.38 o 
  13   5   1       34.63       38.52     10.71 o 
 -13   6   1       41.28       75.52     15.06 o 
 -12   6   1       52.05       63.33     15.70 o 
 -11   6   1       18.99       47.52      8.41 o 
 -10   6   1        3.16       11.97     10.47 o 
  -9   6   1      282.34      277.83     19.11 o 
  -8   6   1      475.82      418.01     19.65 o 
  -7   6   1       48.55       59.54      8.94 o 
  -6   6   1     2050.60     2008.36     35.46 o 
  -5   6   1      317.38      332.32     15.08 o 
  -4   6   1      638.45      558.04     14.32 o 
  -3   6   1       18.54       13.77      5.26 o 
  -2   6   1      253.51      247.00      7.52 o 
  -1   6   1      630.03      601.73     12.91 o 
   0   6   1       24.79       35.94      7.43 o 
   1   6   1      462.21      344.05     14.04 o 
   2   6   1       12.18       16.38      4.21 o 
   3   6   1     2175.56     1971.22     31.00 o 
   4   6   1     2923.27     2891.64     41.70 o 
   5   6   1      495.35      428.14     17.39 o 
   6   6   1     3765.96     3487.23     49.64 o 
   7   6   1        0.92       -3.63      5.78 o 
   8   6   1     1115.40     1026.42     43.87 o 
   9   6   1      690.02      639.43     19.60 o 
  10   6   1      147.11      146.85     15.44 o 
  11   6   1       64.10       87.77     12.14 o 
  12   6   1      571.42      613.19     47.82 o 
 -12   7   1       87.65      124.62     13.86 o 
 -11   7   1      158.70      160.58     15.43 o 
 -10   7   1        1.96       25.47      7.03 o 
  -9   7   1      189.95      200.91     16.56 o 
  -8   7   1     1490.94     1522.12     33.83 o 
  -7   7   1      276.91      241.86     14.47 o 
  -6   7   1       13.22       14.29      7.11 o 
  -5   7   1     2279.65     2142.26     37.32 o 
  -4   7   1      214.54      204.87     15.68 o 
  -3   7   1      479.90      396.67     13.83 o 
  -2   7   1      355.48      324.33     14.19 o 
  -1   7   1      179.26      183.57      9.81 o 
   0   7   1      315.77      346.02     10.56 o 
   1   7   1      830.99      783.87     14.73 o 
   2   7   1     2047.09     1877.84     26.97 o 
   3   7   1      190.33      189.13     12.30 o 
   4   7   1     1914.12     1844.31     40.85 o 
   5   7   1     1578.14     1542.35     32.11 o 
   6   7   1      188.54      141.92     11.95 o 
   7   7   1     1371.75     1233.94     30.61 o 
   8   7   1     1500.25     1284.33     31.92 o 
   9   7   1       33.31       50.94      7.66 o 
  10   7   1      315.17      387.91     23.42 o 
  11   7   1      166.69      176.46     16.57 o 
  12   7   1      409.26      392.70     23.40 o 
 -11   8   1       76.03       89.99     12.99 o 
 -10   8   1      688.02      672.59     29.33 o 
  -9   8   1     1287.39     1140.09     37.34 o 
  -8   8   1        8.68       14.64      5.98 o 
  -7   8   1      948.66      849.79     25.53 o 
  -6   8   1     1406.35     1317.54     38.07 o 
  -5   8   1      178.81      172.87     12.95 o 
  -4   8   1     5246.93     4966.49     61.86 o 
  -3   8   1     4353.25     4299.36     55.44 o 
  -2   8   1       11.28       11.47      6.14 o 
  -1   8   1     8000.12     8007.30     75.45 o 
   0   8   1     2952.99     2901.72     42.46 o 
   1   8   1        5.97        3.30      5.29 o 
   2   8   1     2485.59     2401.09     40.26 o 
   3   8   1      831.65      762.12     22.25 o 
   4   8   1      706.45      629.10     20.99 o 
   5   8   1     1467.16     1397.22     31.65 o 
   6   8   1      207.57      181.52     14.14 o 
   7   8   1      145.96      124.82     12.94 o 
   8   8   1     1224.72     1164.33     31.45 o 
   9   8   1      852.64      767.62     26.00 o 
  10   8   1       83.12       75.62     10.72 o 
  11   8   1      626.04      637.82     31.50 o 
 -11   9   1      547.87      550.36     31.02 o 
 -10   9   1      218.57      228.94     18.68 o 
  -9   9   1      787.55      755.64     36.13 o 
  -8   9   1      825.39      761.98     31.39 o 
  -7   9   1      239.68      259.43     15.51 o 
  -6   9   1      196.86      200.06     13.60 o 
  -5   9   1      244.42      263.48     15.39 o 
  -4   9   1      628.54      599.40     25.35 o 
  -3   9   1      764.29      740.47     24.17 o 
  -2   9   1     5576.40     5108.54     94.80 o 
  -1   9   1      343.98      357.53     16.60 o 
   0   9   1     1917.84     1873.07     35.28 o 
   1   9   1     1231.67     1188.84     33.66 o 
   2   9   1      372.96      362.45     20.49 o 
   3   9   1     1752.93     1757.52     35.22 o 
   4   9   1       27.05       38.88      8.27 o 
   5   9   1      169.89      165.10     12.98 o 
   6   9   1       11.12       18.18      6.47 o 
   7   9   1        5.68       26.73      6.79 o 
   8   9   1       55.24       83.41      9.85 o 
   9   9   1        2.53       16.88      5.81 o 
  10   9   1      322.99      413.45     25.21 o 
  -9  10   1       16.32       27.62      7.02 o 
  -8  10   1        3.96       23.40      6.87 o 
  -7  10   1       22.35       58.63     10.48 o 
  -6  10   1        0.78       11.92      5.25 o 
  -5  10   1       27.02       38.26      7.56 o 
  -4  10   1       28.04       22.87      5.93 o 
  -3  10   1      746.47      708.41     38.91 o 
  -2  10   1       51.99       47.57     10.32 o 
  -1  10   1      475.58      447.08     30.11 o 
   0  10   1      899.05      899.99     33.28 o 
   1  10   1       18.31       36.15      9.17 o 
   2  10   1        7.58       10.75      8.26 o 
   3  10   1       62.44       61.43     11.37 o 
   4  10   1       64.60       78.48     11.89 o 
   5  10   1        7.81       21.88      5.75 o 
   6  10   1       20.91       45.40      7.53 o 
   7  10   1       50.22       85.23     10.03 o 
   8  10   1        1.59       33.08      7.90 o 
   9  10   1       35.42       88.27     11.46 o 
  -8  11   1      163.90      185.84     17.06 o 
  -7  11   1      280.69      339.06     18.17 o 
  -6  11   1       22.32       41.27      8.81 o 
  -5  11   1      596.18      636.39     27.95 o 
  -4  11   1       93.01      119.51     17.50 o 
  -3  11   1      478.21      493.37     24.40 o 
  -2  11   1      942.93      953.87     50.79 o 
  -1  11   1       31.71       28.69     11.38 o 
   0  11   1      309.60      334.85     26.58 o 
   1  11   1      622.19      616.66     31.65 o 
   2  11   1       84.50       92.71     12.98 o 
   3  11   1     1047.50      947.42     34.24 o 
   4  11   1      486.59      528.30     27.00 o 
   5  11   1       61.04      120.72     14.03 o 
   6  11   1      978.53      889.68     34.30 o 
   7  11   1      303.08      335.72     18.27 o 
   8  11   1      110.29      142.66     11.48 o 
  -6  12   1       64.52      103.38     13.07 o 
  -5  12   1       75.49       97.94     12.51 o 
  -4  12   1      349.80      444.08     25.07 o 
  -3  12   1     1083.71     1196.15     49.16 o 
  -2  12   1        7.24       29.75     11.40 o 
  -1  12   1      750.65      838.83     41.53 o 
   0  12   1      383.72      453.44     32.38 o 
   1  12   1      190.33      211.49     23.82 o 
   2  12   1     1099.24     1067.38     46.69 o 
   3  12   1       33.19       84.77     17.01 o 
   4  12   1      249.76      304.40     21.69 o 
   5  12   1       76.05      131.11     15.40 o 
   6  12   1        3.08       28.15      6.35 o 
  -3  13   1       35.64       61.18     14.00 o 
  -2  13   1      604.80      668.33     39.33 o 
  -1  13   1      537.69      595.45     43.10 o 
   0  13   1      145.76      171.52     23.05 o 
   1  13   1      690.08      670.51     39.29 o 
   2  13   1        5.02       37.16     11.77 o 
 -14   0   2       15.64       67.42     15.52 o 
 -13   0   2     2585.65     2608.67     92.61 o 
 -12   0   2     1029.67     1050.13     38.19 o 
 -11   0   2     3754.95     3708.28    106.38 o 
 -10   0   2     7224.50     7281.25    108.74 o 
  -9   0   2      234.61      230.94     14.76 o 
  -8   0   2     5718.26     5782.24     68.37 o 
  -7   0   2     2524.46     2231.85     35.52 o 
  -6   0   2      953.81      974.57     38.28 o 
  -5   0   2    12028.25    13745.39    118.12 o 
  -4   0   2    14991.32    16511.78    134.86 o 
  -3   0   2     9005.80    10500.89     87.82 o 
  -2   0   2      161.38       94.00      8.28 o 
  -1   0   2    15684.65    20097.03    232.19 o 
   0   0   2    22037.07    22327.59    305.63 o 
   1   0   2     7941.55     7750.92     85.81 o 
   2   0   2      679.16      586.47     13.91 o 
   3   0   2     6701.27     7271.26     89.08 o 
   4   0   2     6130.85     6518.53     66.48 o 
   5   0   2     2510.35     2735.84     39.30 o 
   6   0   2      336.37      305.55     14.59 o 
   7   0   2      597.19      635.94     21.36 o 
   8   0   2     2500.42     2393.23     44.03 o 
   9   0   2        2.98        5.15      7.95 o 
  10   0   2      135.32      134.55     16.57 o 
  11   0   2      798.73      761.70     67.59 o 
  12   0   2      250.46      234.85     22.82 o 
  13   0   2      395.32      484.08     41.40 o 
  14   0   2      111.25      128.54     23.95 o 
 -14   1   2      542.79      562.84     44.50 o 
 -13   1   2       67.87       74.91     13.21 o 
 -12   1   2     1936.39     1918.45     43.70 o 
 -11   1   2     1978.80     1872.14     35.50 o 
 -10   1   2      259.57      278.91     12.83 o 
  -9   1   2     1628.24     1560.77     23.47 o 
  -8   1   2      687.57      692.21     14.78 o 
  -7   1   2       12.16       21.71      4.83 o 
  -6   1   2     6063.97     6782.90     49.34 o 
  -5   1   2     5487.88     6004.20     42.89 o 
  -4   1   2      178.52      185.86      6.02 o 
  -3   1   2     8314.91     8997.15     49.51 o 
  -2   1   2     4136.56     4080.52     29.48 o 
  -1   1   2       98.46       54.91      3.08 o 
   0   1   2     4871.14     5977.46     37.25 o 
   1   1   2     2722.33     2860.85     23.46 o 
   2   1   2     8161.82     9465.36     72.53 o 
   3   1   2      312.96      248.13      6.92 o 
   4   1   2      724.37      563.69     11.72 o 
   5   1   2      165.31      240.20      8.95 o 
   6   1   2       91.42       69.46      6.79 o 
   7   1   2     1324.23     1135.98     22.01 o 
   8   1   2       19.42       24.38      6.28 o 
   9   1   2      736.81      756.88     19.96 o 
  10   1   2        6.89       15.14      6.26 o 
  11   1   2       77.72       67.76      7.93 o 
  12   1   2      517.53      515.80     23.25 o 
  13   1   2      344.36      438.84     41.20 o 
  14   1   2       12.37       74.32     18.88 o 
 -14   2   2       46.79       82.04     19.62 o 
 -13   2   2      139.23      140.94     22.60 o 
 -12   2   2        7.26       20.02      9.95 o 
 -11   2   2       51.48       51.24     10.12 o 
 -10   2   2      776.17      711.57     20.98 o 
  -9   2   2      316.97      321.16     11.65 o 
  -8   2   2       99.80       96.95      7.32 o 
  -7   2   2     1145.85     1165.63     22.23 o 
  -6   2   2       46.25       39.19      6.31 o 
  -5   2   2     1734.20     1829.80     20.11 o 
  -4   2   2       45.15       42.81      3.94 o 
  -3   2   2       56.69      169.44      5.50 o 
  -2   2   2     2422.82     2938.52     25.48 o 
  -1   2   2    12563.56    15117.34     86.18 o 
   0   2   2    11623.62    13699.31     78.97 o 
   1   2   2    23452.63    29055.57    160.34 o 
   2   2   2     9287.19    10721.33    129.04 o 
   3   2   2      662.12      550.25     14.84 o 
   4   2   2      287.20      268.37      7.76 o 
   5   2   2     6855.11     7267.56     49.11 o 
   6   2   2      894.85      819.71     19.06 o 
   7   2   2      674.53      678.71     15.22 o 
   8   2   2      647.92      558.17     21.85 o 
   9   2   2      165.28      161.84     10.98 o 
  10   2   2     1115.79     1088.62     24.93 o 
  11   2   2     1248.51     1160.85     26.57 o 
  12   2   2       82.69       95.76     11.67 o 
  13   2   2      135.59      191.62     29.42 o 
 -14   3   2      567.81      575.16     63.13 o 
 -13   3   2        6.40       41.22     11.54 o 
 -12   3   2      903.90      855.33     38.77 o 
 -11   3   2      714.83      635.10     32.85 o 
 -10   3   2      456.13      447.13     30.00 o 
  -9   3   2      475.16      469.56     19.54 o 
  -8   3   2       22.78       29.06      5.76 o 
  -7   3   2        9.71        6.45      4.08 o 
  -6   3   2      442.78      436.88     11.50 o 
  -5   3   2      229.21      202.25      7.36 o 
  -4   3   2      297.45      305.51      7.60 o 
  -3   3   2     1495.35     1442.45     18.22 o 
  -2   3   2     4407.57     4833.95     39.25 o 
  -1   3   2        9.93        0.88      2.98 o 
   0   3   2     7605.05     8574.57     54.16 o 
   1   3   2     2776.87     3582.36     29.72 o 
   2   3   2    15605.98    18108.21    147.81 o 
   3   3   2       27.67       23.61      5.20 o 
   4   3   2     2362.17     2479.90     29.06 o 
   5   3   2      184.49      181.05      7.57 o 
   6   3   2      202.18      186.13      9.20 o 
   7   3   2       45.14       40.02      6.42 o 
   8   3   2        7.72        8.32      5.65 o 
   9   3   2       88.18       77.13      8.45 o 
  10   3   2      167.96      159.95     12.87 o 
  11   3   2      381.45      407.96     19.18 o 
  12   3   2        4.87       35.94      7.94 o 
  13   3   2        1.67       52.44     16.66 o 
 -14   4   2      141.16      179.87     33.76 o 
 -13   4   2      627.84      683.55     37.52 o 
 -12   4   2       93.22      108.84     17.33 o 
 -11   4   2      363.63      360.13     19.34 o 
 -10   4   2      514.49      499.04     23.06 o 
  -9   4   2     1158.22     1183.87     33.07 o 
  -8   4   2       13.41        4.55      5.92 o 
  -7   4   2      653.25      641.89     16.09 o 
  -6   4   2     1715.21     1717.37     22.22 o 
  -5   4   2      127.51      111.14     10.97 o 
  -4   4   2     6255.74     6817.58     66.45 o 
  -3   4   2     9544.97    10208.62     73.89 o 
  -2   4   2      212.38      219.53      8.93 o 
  -1   4   2     5688.75     5531.98     52.94 o 
   0   4   2       34.69       25.37      3.92 o 
   1   4   2     4864.97     5187.48     46.92 o 
   2   4   2     6044.85     6280.00     63.67 o 
   3   4   2      480.27      573.35     13.33 o 
   4   4   2      330.94      384.33     11.64 o 
   5   4   2      987.94      899.23     17.99 o 
   6   4   2     2364.09     2312.76     34.90 o 
   7   4   2       92.74       80.64      7.61 o 
   8   4   2     2366.35     2238.37     30.56 o 
   9   4   2      972.23      906.88     26.04 o 
  10   4   2      463.53      443.63     19.61 o 
  11   4   2      975.86     1000.42     28.86 o 
  12   4   2      263.41      262.85     39.71 o 
  13   4   2      423.41      426.30     23.59 o 
 -13   5   2        3.20       38.37     25.23 o 
 -12   5   2      339.83      358.82     53.92 o 
 -11   5   2      970.39      881.27     31.04 o 
 -10   5   2       96.15       73.69     14.24 o 
  -9   5   2     1061.90      996.24     31.55 o 
  -8   5   2     1416.31     1363.62     47.35 o 
  -7   5   2     1675.78     1657.91     30.97 o 
  -6   5   2       63.63       49.18      6.45 o 
  -5   5   2     2766.46     2798.72     32.61 o 
  -4   5   2     2982.17     2922.07     32.53 o 
  -3   5   2     2659.09     2723.33     36.26 o 
  -2   5   2     7535.51     7373.17     51.40 o 
  -1   5   2     1274.95     1282.04     16.63 o 
   0   5   2    13228.54    14419.57     89.42 o 
   1   5   2    18119.23    20195.13    119.75 o 
   2   5   2     1484.61     1644.36     18.88 o 
   3   5   2     3862.03     3776.14     41.43 o 
   4   5   2     1847.66     1585.84     29.15 o 
   5   5   2      224.23      174.07     10.66 o 
   6   5   2     2065.78     1936.15     35.44 o 
   7   5   2     2900.75     2531.48     49.95 o 
   8   5   2       42.32       58.31      8.29 o 
   9   5   2     2902.11     2697.81     46.21 o 
  10   5   2     2218.87     2104.96     42.50 o 
  11   5   2       66.28       70.40     11.27 o 
  12   5   2     2195.33     2172.28     55.13 o 
  13   5   2      911.48      907.85     38.37 o 
 -13   6   2      244.42      266.21     25.65 o 
 -12   6   2       68.53       72.88     34.28 o 
 -11   6   2       90.91      111.04     12.92 o 
 -10   6   2       90.99      107.66     12.72 o 
  -9   6   2      414.56      425.24     22.35 o 
  -8   6   2     2212.43     2054.39     55.05 o 
  -7   6   2     1571.53     1494.91     30.76 o 
  -6   6   2     2139.21     2034.05     35.16 o 
  -5   6   2      260.15      249.62     10.76 o 
  -4   6   2     3207.02     3218.33     41.76 o 
  -3   6   2      781.37      790.17     16.96 o 
  -2   6   2      313.38      248.67      7.58 o 
  -1   6   2     1541.03     1358.37     18.20 o 
   0   6   2     1095.43     1146.29     16.98 o 
   1   6   2      193.92      234.72      8.58 o 
   2   6   2      263.14      178.71      7.72 o 
   3   6   2     3399.02     3461.24     37.28 o 
   4   6   2     2122.44     1998.15     43.76 o 
   5   6   2     2294.98     2060.09     36.50 o 
   6   6   2     1449.44     1377.09     30.91 o 
   7   6   2      513.27      464.09     19.33 o 
   8   6   2     1078.19      972.57     24.19 o 
   9   6   2       32.94       45.00      7.56 o 
  10   6   2      872.95      775.01     22.07 o 
  11   6   2      856.24      785.10     31.84 o 
  12   6   2        8.01       36.04     13.13 o 
 -12   7   2      186.61      189.47     21.77 o 
 -11   7   2      763.46      702.26     34.38 o 
 -10   7   2      404.40      377.78     22.02 o 
  -9   7   2      720.80      621.82     27.23 o 
  -8   7   2     2239.22     2156.49     40.44 o 
  -7   7   2      592.62      535.10     19.48 o 
  -6   7   2     2228.69     1991.54     36.25 o 
  -5   7   2      547.68      516.25     18.50 o 
  -4   7   2     1460.21     1438.29     24.63 o 
  -3   7   2     1322.97     1229.00     22.61 o 
  -2   7   2        2.12       -1.32      5.19 o 
  -1   7   2      489.79      465.97     14.04 o 
   0   7   2       25.09       28.34      5.28 o 
   1   7   2       83.49       87.77      6.70 o 
   2   7   2      190.02      221.79     12.59 o 
   3   7   2       73.77       78.45      9.72 o 
   4   7   2      250.48      261.78     15.69 o 
   5   7   2     2298.71     2060.06     37.92 o 
   6   7   2      163.09      152.86     12.62 o 
   7   7   2      260.48      263.50     15.87 o 
   8   7   2      406.66      390.94     18.90 o 
   9   7   2      139.83      133.70     10.60 o 
  10   7   2       46.34       59.06      7.30 o 
  11   7   2       20.02       52.82      8.30 o 
 -12   8   2       45.56       57.78      9.91 o 
 -11   8   2        1.27       33.63     16.34 o 
 -10   8   2       19.48       45.58      8.66 o 
  -9   8   2        0.83        1.56      7.84 o 
  -8   8   2       20.40       31.78      9.16 o 
  -7   8   2      604.44      541.68     20.18 o 
  -6   8   2      344.75      356.50     19.80 o 
  -5   8   2     1464.16     1326.35     30.00 o 
  -4   8   2        1.60       10.08      6.50 o 
  -3   8   2      414.69      365.70     13.94 o 
  -2   8   2       61.56       63.59      7.95 o 
  -1   8   2     1775.33     1642.89     27.10 o 
   0   8   2      897.38      902.97     30.38 o 
   1   8   2     1294.87     1185.00     26.08 o 
   2   8   2      685.68      687.80     25.38 o 
   3   8   2      198.67      193.77     13.00 o 
   4   8   2       14.63       13.51      7.03 o 
   5   8   2       47.71       49.32     10.97 o 
   6   8   2      181.94      146.93     12.58 o 
   7   8   2       14.60       26.59      7.14 o 
   8   8   2      732.96      708.05     24.87 o 
   9   8   2      411.50      457.13     18.18 o 
  10   8   2        6.06       34.71     12.67 o 
  11   8   2      399.10      384.60     42.20 o 
 -11   9   2      131.72      172.52     15.55 o 
 -10   9   2      141.18      149.54     15.38 o 
  -9   9   2      653.34      690.60     30.10 o 
  -8   9   2      345.59      337.65     21.11 o 
  -7   9   2      198.71      207.74     14.06 o 
  -6   9   2       16.12       34.84      7.78 o 
  -5   9   2     1179.91     1109.60     33.94 o 
  -4   9   2      131.74      129.04     11.50 o 
  -3   9   2      933.04      875.78     36.20 o 
  -2   9   2      616.38      577.96     17.09 o 
  -1   9   2      365.87      311.84     17.51 o 
   0   9   2     1014.05      944.56     29.79 o 
   1   9   2      161.03      145.37     14.29 o 
   2   9   2      133.04      122.49     24.20 o 
   3   9   2      995.07      974.10     26.16 o 
   4   9   2      634.23      582.04     21.10 o 
   5   9   2       12.91       11.50      6.09 o 
   6   9   2       61.43       91.02     10.40 o 
   7   9   2      759.40      735.28     25.31 o 
   8   9   2        1.50       24.37      6.52 o 
   9   9   2      215.27      219.07     19.65 o 
  10   9   2      176.46      196.31     17.33 o 
 -10  10   2      990.35      965.23     36.06 o 
  -9  10   2      269.95      331.21     21.96 o 
  -8  10   2      673.28      691.05     30.14 o 
  -7  10   2     1846.30     1859.71     85.07 o 
  -6  10   2        5.48       33.79      9.13 o 
  -5  10   2     1920.97     1864.86     54.29 o 
  -4  10   2     2350.02     2218.11     45.43 o 
  -3  10   2        2.93        7.45      7.14 o 
  -2  10   2      767.74      768.25     28.24 o 
  -1  10   2      629.37      622.49     41.13 o 
   0  10   2       55.87       77.45     11.69 o 
   1  10   2      256.21      262.87     18.50 o 
   2  10   2     1261.46     1150.13     35.75 o 
   3  10   2        2.72       -1.65      6.65 o 
   4  10   2      521.92      487.71     25.42 o 
   5  10   2      306.80      364.64     17.98 o 
   6  10   2      259.78      261.26     16.14 o 
   7  10   2      724.33      729.93     27.67 o 
   8  10   2      399.14      392.56     20.17 o 
   9  10   2      240.40      239.38     15.36 o 
  -8  11   2      649.46      695.85     30.17 o 
  -7  11   2       28.05       58.55      9.11 o 
  -6  11   2     1668.50     1766.61     47.48 o 
  -5  11   2      472.54      505.87     25.10 o 
  -4  11   2       18.95       58.22      9.70 o 
  -3  11   2      687.63      730.87     29.26 o 
  -2  11   2       64.85      103.71     22.70 o 
  -1  11   2       84.12       88.71     17.47 o 
   0  11   2      120.87      135.39     18.80 o 
   1  11   2      199.05      220.15     17.98 o 
   2  11   2       47.15       46.43     10.68 o 
   3  11   2      781.01      797.82     31.90 o 
   4  11   2     1272.19     1303.50     42.07 o 
   5  11   2       63.31       87.72     12.83 o 
   6  11   2      634.06      621.37     29.60 o 
   7  11   2       12.72       37.00      9.07 o 
  -6  12   2       98.50      109.64     38.44 o 
  -5  12   2       20.26       57.20      9.57 o 
  -4  12   2        6.22       40.54     10.60 o 
  -3  12   2       99.49      176.32     20.33 o 
  -2  12   2      133.34      132.15     18.60 o 
  -1  12   2       16.06       35.92     12.46 o 
   0  12   2      512.80      566.12     45.74 o 
   1  12   2       20.37       43.13     14.02 o 
   2  12   2      197.05      258.65     28.19 o 
   3  12   2      641.51      688.11     44.89 o 
   4  12   2        3.30       51.24     10.22 o 
   5  12   2      156.45      228.74     19.28 o 
  -3  13   2      119.09      154.48     19.67 o 
  -2  13   2        9.10       55.52     19.89 o 
  -1  13   2        0.29        2.34     19.10 o 
   0  13   2       44.22       74.56     16.65 o 
   1  13   2       21.94       40.24     12.83 o 
   2  13   2        2.39       30.54     10.33 o 
 -15   1   3      152.12      205.22     29.32 o 
 -14   1   3       16.48       70.97     17.84 o 
 -13   1   3      509.23      521.43     29.10 o 
 -12   1   3      503.94      530.67     22.75 o 
 -11   1   3      157.50      164.77     12.23 o 
 -10   1   3      181.26      179.78     12.32 o 
  -9   1   3     1737.81     1721.15     27.08 o 
  -8   1   3        6.99       11.83      4.98 o 
  -7   1   3     2920.42     2883.87     28.62 o 
  -6   1   3     6353.34     6990.23     49.75 o 
  -5   1   3       59.26       55.33      4.51 o 
  -4   1   3     2686.71     2589.96     21.57 o 
  -3   1   3     1787.20     2195.68     23.21 o 
  -2   1   3     5095.23     6304.61     68.98 o 
  -1   1   3      341.52      564.26      8.47 o 
   0   1   3     2332.08     2955.11     22.99 o 
   1   1   3      265.66      205.11      6.82 o 
   2   1   3      678.87      750.17     10.67 o 
   3   1   3      929.89      818.42     11.96 o 
   4   1   3      345.88      468.86     13.29 o 
   5   1   3       13.12        7.15      4.38 o 
   6   1   3     1307.45     1300.85     20.22 o 
   7   1   3       16.74       26.98      5.88 o 
   8   1   3       15.79        3.98      5.56 o 
   9   1   3       41.96       37.57      7.55 o 
  10   1   3       90.99       86.17      9.10 o 
  11   1   3      560.40      545.19     21.10 o 
  12   1   3      454.18      513.53     25.45 o 
  13   1   3      283.52      353.51     24.95 o 
 -14   2   3      384.82      408.57     53.13 o 
 -13   2   3      538.67      545.46     30.92 o 
 -12   2   3       10.05        6.34     10.60 o 
 -11   2   3      960.62      919.56     44.86 o 
 -10   2   3     2631.34     2677.50     41.72 o 
  -9   2   3      447.57      517.58     15.26 o 
  -8   2   3     7504.81     7506.29     57.47 o 
  -7   2   3     7069.93     7444.55     54.87 o 
  -6   2   3      184.65      137.96      7.90 o 
  -5   2   3    12892.38    13722.92     76.10 o 
  -4   2   3       15.74       30.35      4.58 o 
  -3   2   3     1642.60     1761.02     25.36 o 
  -2   2   3      116.69      173.47      5.67 o 
  -1   2   3     3551.02     5338.23     36.40 o 
   0   2   3     1934.09     2301.16     30.37 o 
   1   2   3      271.80      169.10      6.00 o 
   2   2   3     5669.16     5649.07     51.60 o 
   3   2   3      195.20      249.05      8.34 o 
   4   2   3     2420.45     2161.15     21.59 o 
   5   2   3     4248.75     4268.32     34.93 o 
   6   2   3       18.90        9.44      4.96 o 
   7   2   3     1995.28     1973.40     30.46 o 
   8   2   3      854.79      788.16     27.63 o 
   9   2   3        1.03        4.16      5.80 o 
  10   2   3      105.31       99.68     10.10 o 
  11   2   3      217.83      272.88     13.93 o 
  12   2   3      320.59      374.79     21.39 o 
  13   2   3      637.13      696.98     35.41 o 
 -14   3   3        4.73       43.96     23.26 o 
 -13   3   3        7.82       24.39     11.02 o 
 -12   3   3      682.95      658.53     67.08 o 
 -11   3   3     2450.75     2233.84     61.40 o 
 -10   3   3       54.64       47.85      9.42 o 
  -9   3   3     2640.46     2553.78     34.10 o 
  -8   3   3     4638.42     4592.52     41.08 o 
  -7   3   3      334.35      304.17      8.81 o 
  -6   3   3     8782.61     8879.15     61.13 o 
  -5   3   3     4534.12     5110.53     38.88 o 
  -4   3   3      505.15      432.06      9.44 o 
  -3   3   3     9717.61    10215.46     63.96 o 
  -2   3   3     1224.80     1166.09     13.80 o 
  -1   3   3     2069.09     2302.00     21.07 o 
   0   3   3    19152.07    21093.22    120.59 o 
   1   3   3    22102.12    24735.79    140.42 o 
   2   3   3     1087.16      930.96     16.26 o 
   3   3   3     4993.21     4277.92     40.29 o 
   4   3   3     1074.52     1088.80     19.17 o 
   5   3   3     6084.54     6150.26     44.43 o 
   6   3   3     5568.84     5422.52     57.66 o 
   7   3   3      128.86      122.26      8.75 o 
   8   3   3     4705.09     4595.05     63.98 o 
   9   3   3     2031.25     1903.26     32.89 o 
  10   3   3       86.53      106.07     11.27 o 
  11   3   3     1236.14     1167.60     31.87 o 
  12   3   3      489.25      539.81     26.11 o 
  13   3   3      312.74      324.00     37.21 o 
 -14   4   3       47.48       96.56     29.00 o 
 -13   4   3       56.86       55.24     13.75 o 
 -12   4   3      154.04      139.03     30.88 o 
 -11   4   3      431.85      448.55     71.34 o 
 -10   4   3     1369.49     1293.52     34.96 o 
  -9   4   3      498.51      497.84     32.60 o 
  -8   4   3     1319.89     1234.34     31.94 o 
  -7   4   3     2723.13     2684.04     34.15 o 
  -6   4   3     1486.75     1409.54     18.09 o 
  -5   4   3      270.46      205.14      6.66 o 
  -4   4   3     3632.98     3468.13     34.86 o 
  -3   4   3      227.76      218.90      8.93 o 
  -2   4   3     4402.13     4525.89     34.76 o 
  -1   4   3     4441.66     4472.99     35.04 o 
   0   4   3      135.25      163.02      6.91 o 
   1   4   3       59.65       15.43      4.90 o 
   2   4   3     1853.10     1474.44     25.80 o 
   3   4   3      188.93      164.18      8.48 o 
   4   4   3     2925.81     2882.92     34.18 o 
   5   4   3     2457.88     2335.06     31.10 o 
   6   4   3       93.24       91.82      8.18 o 
   7   4   3     1593.44     1463.50     24.18 o 
   8   4   3     1196.71     1091.62     21.63 o 
   9   4   3      281.44      225.79     14.67 o 
  10   4   3     2417.54     2292.35     44.79 o 
  11   4   3      844.65      880.78     27.84 o 
  12   4   3      228.60      275.12     20.44 o 
  13   4   3      151.11      194.48     16.82 o 
 -14   5   3       21.99       68.19     12.15 o 
 -13   5   3       40.64       69.45     16.23 o 
 -12   5   3       60.91       47.04     13.22 o 
 -11   5   3        0.02        5.84      9.62 o 
 -10   5   3        0.67       11.96      8.84 o 
  -9   5   3       76.43      114.41     13.01 o 
  -8   5   3       12.21       15.78      6.93 o 
  -7   5   3       55.49       38.86      6.50 o 
  -6   5   3      166.29      162.65      9.25 o 
  -5   5   3     3555.21     3949.50     40.77 o 
  -4   5   3      904.01      923.86     21.18 o 
  -3   5   3      924.78      901.17     17.16 o 
  -2   5   3       76.28       64.30      4.90 o 
  -1   5   3     1130.51     1154.24     16.21 o 
   0   5   3     2681.72     2911.10     27.86 o 
   1   5   3     2249.54     2251.10     25.53 o 
   2   5   3     1502.53     1790.12     24.31 o 
   3   5   3       12.01       12.84      5.25 o 
   4   5   3     1080.81     1122.03     20.63 o 
   5   5   3       27.14       43.24      6.47 o 
   6   5   3       13.69       23.21      6.21 o 
   7   5   3       25.50       23.34      7.34 o 
   8   5   3        3.65        7.39      5.65 o 
   9   5   3      287.54      289.06     14.45 o 
  10   5   3        0.02       20.57      7.63 o 
  11   5   3      248.63      267.15     19.97 o 
  12   5   3       66.96       88.83     12.17 o 
 -13   6   3        7.11       30.20     10.47 o 
 -12   6   3      401.79      456.63     46.16 o 
 -11   6   3        6.05       17.31     10.55 o 
 -10   6   3     1127.58     1005.03     32.89 o 
  -9   6   3     1131.68     1002.03     50.34 o 
  -8   6   3       33.44       31.36     12.82 o 
  -7   6   3     1540.28     1549.04     30.77 o 
  -6   6   3      216.38      231.48     13.19 o 
  -5   6   3     1588.42     1438.59     23.79 o 
  -4   6   3     3024.83     3150.54     36.57 o 
  -3   6   3       17.85       18.91      5.75 o 
  -2   6   3      956.89      978.96     17.34 o 
  -1   6   3     3093.18     3148.85     32.33 o 
   0   6   3     1813.82     1836.10     30.24 o 
   1   6   3     2892.38     2812.93     28.92 o 
   2   6   3    10703.14    10978.42     74.89 o 
   3   6   3        2.74        2.44      5.14 o 
   4   6   3     4778.18     4665.19     96.95 o 
   5   6   3     2516.10     2455.18     41.19 o 
   6   6   3      653.64      604.36     21.39 o 
   7   6   3     2122.07     2039.65     39.91 o 
   8   6   3      354.26      326.14     15.66 o 
   9   6   3      412.34      382.82     16.54 o 
  10   6   3      327.74      309.08     16.86 o 
  11   6   3      144.88      163.92     15.95 o 
  12   6   3        7.73       40.49      7.82 o 
 -12   7   3      264.87      319.81     27.43 o 
 -11   7   3      452.31      452.14     22.97 o 
 -10   7   3       60.92       79.91     11.45 o 
  -9   7   3     1832.52     1699.80     63.39 o 
  -8   7   3     1046.40      979.26     32.03 o 
  -7   7   3      149.52      163.43     14.32 o 
  -6   7   3      129.98      111.30     10.29 o 
  -5   7   3      332.24      318.99     15.25 o 
  -4   7   3     2673.99     2625.18     34.73 o 
  -3   7   3     4600.46     4670.22     48.65 o 
  -2   7   3     2444.80     2363.43     32.05 o 
  -1   7   3       10.21        1.81      5.53 o 
   0   7   3     2906.85     2815.61     30.56 o 
   1   7   3      778.59      703.17     14.75 o 
   2   7   3      667.23      621.94     19.54 o 
   3   7   3     7824.88     7766.92     81.05 o 
   4   7   3      515.53      482.51     18.91 o 
   5   7   3      633.95      593.78     20.86 o 
   6   7   3      556.33      538.21     20.53 o 
   7   7   3        5.74       10.72      7.13 o 
   8   7   3      735.97      715.80     41.15 o 
   9   7   3     1107.00     1004.87     26.26 o 
  10   7   3      122.22      173.93     11.34 o 
  11   7   3       75.40      120.73     13.78 o 
 -12   8   3      233.13      231.61     28.04 o 
 -11   8   3     1120.78      969.65     35.34 o 
 -10   8   3      426.05      435.29     23.53 o 
  -9   8   3      139.56      160.57     19.68 o 
  -8   8   3      995.73      916.22     32.27 o 
  -7   8   3      185.79      210.03     13.91 o 
  -6   8   3       16.87        8.91      6.57 o 
  -5   8   3      653.60      580.47     26.35 o 
  -4   8   3     3416.91     3374.98     48.49 o 
  -3   8   3      161.02      149.02     10.14 o 
  -2   8   3     1513.83     1448.08     26.12 o 
  -1   8   3     1179.28     1161.01     23.05 o 
   0   8   3      606.54      581.66     18.30 o 
   1   8   3     1402.06     1279.37     27.45 o 
   2   8   3      123.92      126.23     17.71 o 
   3   8   3      116.97      127.91     11.34 o 
   4   8   3     1901.22     1853.45     36.83 o 
   5   8   3      259.03      243.54     18.60 o 
   6   8   3      247.76      231.94     14.98 o 
   7   8   3      175.32      174.91     13.82 o 
   8   8   3      512.92      450.87     20.73 o 
   9   8   3      110.93      164.13     11.43 o 
  10   8   3      430.01      429.86     18.72 o 
 -11   9   3       39.39       81.69     10.80 o 
 -10   9   3      523.86      578.45     27.63 o 
  -9   9   3       23.83       41.53      9.17 o 
  -8   9   3      340.62      311.26     20.41 o 
  -7   9   3      155.71      144.02     14.78 o 
  -6   9   3      119.50      134.20     11.83 o 
  -5   9   3       55.45       39.89     10.17 o 
  -4   9   3       65.38       67.21      9.41 o 
  -3   9   3      931.21      871.58     24.43 o 
  -2   9   3      161.95      150.69     10.16 o 
  -1   9   3      678.62      649.19     21.13 o 
   0   9   3      289.81      301.02     18.71 o 
   1   9   3      421.25      393.64     21.26 o 
   2   9   3      672.69      635.80     25.66 o 
   3   9   3       93.11       79.17      9.46 o 
   4   9   3       79.47       73.91      9.66 o 
   5   9   3        3.80       13.30      5.47 o 
   6   9   3      126.46      145.02     12.53 o 
   7   9   3       38.54       52.85      8.71 o 
   8   9   3      148.13      158.99     13.69 o 
   9   9   3       21.57       94.84     22.22 o 
 -10  10   3        4.67       22.03      5.63 o 
  -9  10   3       10.59       37.09     18.51 o 
  -8  10   3       55.18       71.72     10.85 o 
  -7  10   3       53.17       85.04     11.90 o 
  -6  10   3      186.40      203.76     14.12 o 
  -5  10   3       21.16       34.23      7.00 o 
  -4  10   3      166.00      166.18     12.22 o 
  -3  10   3      980.60      897.90     34.63 o 
  -2  10   3       97.69      107.06     13.80 o 
  -1  10   3      218.46      212.03     16.27 o 
   0  10   3      179.33      181.27     15.95 o 
   1  10   3      147.23      150.60     14.79 o 
   2  10   3      199.27      196.93     16.88 o 
   3  10   3      326.61      321.69     21.21 o 
   4  10   3      200.85      175.63     16.70 o 
   5  10   3      137.45      146.14     12.26 o 
   6  10   3        1.26       22.48      9.77 o 
   7  10   3       21.36       49.17      7.92 o 
   8  10   3      147.66      173.15     14.25 o 
  -8  11   3       71.81       88.48     11.54 o 
  -7  11   3      280.82      307.00     20.54 o 
  -6  11   3       90.56      129.90     18.27 o 
  -5  11   3       86.48       98.37     12.43 o 
  -4  11   3      267.34      256.98     32.59 o 
  -3  11   3      265.06      289.82     33.66 o 
  -2  11   3      284.97      269.73     39.99 o 
  -1  11   3       71.89       96.90     16.45 o 
   0  11   3       24.30       39.55      9.61 o 
   1  11   3        4.82       20.83      8.31 o 
   2  11   3        2.15        8.65      7.07 o 
   3  11   3      109.66      117.50     15.16 o 
   4  11   3       78.84      101.32     23.22 o 
   5  11   3       42.23       76.07     13.03 o 
   6  11   3       21.02       46.99     19.72 o 
   7  11   3      257.93      261.16     20.43 o 
  -6  12   3       13.63       45.80     25.53 o 
  -5  12   3      172.68      219.24     21.96 o 
  -4  12   3      495.02      587.59     32.96 o 
  -3  12   3       11.26       36.76     10.99 o 
  -2  12   3      433.26      482.36     32.06 o 
  -1  12   3      117.53      177.74     21.98 o 
   0  12   3      268.62      300.88     27.04 o 
   1  12   3      631.29      661.87     38.68 o 
   2  12   3      199.07      254.09     21.43 o 
   3  12   3       48.00       73.59     13.16 o 
   4  12   3       55.71       54.61     11.86 o 
   5  12   3      116.90      162.13     17.35 o 
  -3  13   3     1205.49     1366.38     75.31 o 
  -2  13   3      861.58      890.00     97.12 o 
  -1  13   3      569.75      639.69     38.40 o 
   0  13   3     1394.11     1325.49     55.17 o 
   1  13   3       95.84      139.44     19.44 o 
 -14   0   4      661.35      685.02     46.03 o 
 -13   0   4       15.07       42.38     10.74 o 
 -12   0   4     2389.09     2463.24     61.53 o 
 -11   0   4     1109.49     1084.75     38.37 o 
 -10   0   4      294.80      267.97     20.69 o 
  -9   0   4      199.00      188.91     18.88 o 
  -8   0   4      649.78      706.08     20.07 o 
  -7   0   4     1909.11     2000.14     30.89 o 
  -6   0   4     1682.16     1833.22     27.10 o 
  -5   0   4     9598.72    10461.17     92.74 o 
  -4   0   4      525.35      409.84     16.79 o 
  -3   0   4      412.55      360.41     28.16 o 
  -2   0   4     7404.29     7550.63     65.83 o 
  -1   0   4     1089.00     1676.19     19.42 o 
   0   0   4     2286.24     1810.24     25.58 o 
   1   0   4     3224.83     3359.41     39.48 o 
   2   0   4      237.38      306.45     12.98 o 
   3   0   4     1329.47     1488.09     27.27 o 
   4   0   4     1268.02     1197.94     32.74 o 
   5   0   4     4971.14     5050.08     62.07 o 
   6   0   4     1330.55     1447.71     31.64 o 
   7   0   4     3367.17     3197.34     51.44 o 
   8   0   4     3389.42     3187.76     53.72 o 
   9   0   4      909.01      868.68     52.17 o 
  10   0   4     2689.22     2669.20     66.81 o 
  11   0   4     1698.66     1681.14     53.70 o 
  12   0   4      140.16      206.67     33.76 o 
  13   0   4     1161.67     1263.38     81.49 o 
 -15   1   4      544.33      619.66     46.33 o 
 -14   1   4       50.02      118.05     27.99 o 
 -13   1   4     1590.22     1554.37     70.38 o 
 -12   1   4      564.68      528.35     25.30 o 
 -11   1   4      209.27      200.99     13.43 o 
 -10   1   4      233.82      239.04     13.92 o 
  -9   1   4       29.17       27.16      7.85 o 
  -8   1   4      430.54      399.11     12.62 o 
  -7   1   4      568.46      483.60     10.73 o 
  -6   1   4     3873.97     4141.66     38.52 o 
  -5   1   4     6015.72     7019.59     54.01 o 
  -4   1   4     1459.01     1298.47     18.11 o 
  -3   1   4     3282.14     3185.93     40.71 o 
  -2   1   4       25.32       29.26      3.63 o 
  -1   1   4     9720.53    11160.57     79.63 o 
   0   1   4       62.19       12.16      3.83 o 
   1   1   4     2362.63     2581.86     21.71 o 
   2   1   4      750.90      666.81     11.65 o 
   3   1   4      153.62       82.74      5.77 o 
   4   1   4        8.07       11.16      4.84 o 
   5   1   4      132.15      108.82      7.41 o 
   6   1   4     4217.48     4023.23     39.79 o 
   7   1   4      484.47      486.21     14.34 o 
   8   1   4     1774.79     1750.65     30.59 o 
   9   1   4     1554.42     1504.14     29.45 o 
  10   1   4      215.43      207.48     17.46 o 
  11   1   4     1445.11     1368.91     42.28 o 
  12   1   4      738.37      715.51     25.04 o 
  13   1   4       83.15      141.87     21.93 o 
 -15   2   4        6.64    14087.88   7189.31 o 
 -14   2   4       47.55       83.14     13.66 o 
 -13   2   4       75.13      105.51     22.82 o 
 -12   2   4      135.56      135.02     20.80 o 
 -11   2   4     1588.19     1486.69     31.77 o 
 -10   2   4     3733.67     3712.20     55.38 o 
  -9   2   4      670.70      633.54     18.13 o 
  -8   2   4     1050.75      946.55     18.84 o 
  -7   2   4     1619.63     1646.94     24.57 o 
  -6   2   4     2389.07     2671.49     25.27 o 
  -5   2   4     4916.83     5205.66     34.20 o 
  -4   2   4     3596.88     3969.03     30.69 o 
  -3   2   4     2158.98     2283.82     20.42 o 
  -2   2   4     5280.43     5545.80     38.74 o 
  -1   2   4      245.97      295.07      7.71 o 
   0   2   4      296.50      253.14     12.57 o 
   1   2   4     4770.96     5138.81     42.75 o 
   2   2   4       99.92      145.97      9.91 o 
   3   2   4     1536.43     1472.52     17.44 o 
   4   2   4     2731.99     2601.18     25.44 o 
   5   2   4      205.82      160.98      7.66 o 
   6   2   4     2473.61     2424.11     29.07 o 
   7   2   4      698.98      668.92     18.59 o 
   8   2   4      106.99       90.68     12.47 o 
   9   2   4      284.43      281.73     14.04 o 
  10   2   4      560.18      551.40     18.83 o 
  11   2   4       54.30       88.00      9.93 o 
  12   2   4        0.91       17.47      6.38 o 
  13   2   4       16.29       31.98     11.46 o 
 -14   3   4       11.00       61.22     31.12 o 
 -13   3   4      198.77      222.17     41.67 o 
 -12   3   4      131.48      156.06     18.98 o 
 -11   3   4      627.54      550.80     31.22 o 
 -10   3   4      380.49      362.95     25.68 o 
  -9   3   4       18.90       20.48      6.15 o 
  -8   3   4        1.75        5.89      5.46 o 
  -7   3   4      643.79      633.74     14.06 o 
  -6   3   4       47.38       85.59      5.44 o 
  -5   3   4      123.93      125.25      5.89 o 
  -4   3   4      239.17      239.83      7.67 o 
  -3   3   4       14.64       11.67      3.72 o 
  -2   3   4      769.91      876.21     12.70 o 
  -1   3   4      803.61      913.96     13.14 o 
   0   3   4      488.07      650.72     11.37 o 
   1   3   4     1115.06     1306.75     30.89 o 
   2   3   4       23.68       15.30      4.18 o 
   3   3   4      164.76      163.01      6.72 o 
   4   3   4      329.14      272.96      9.22 o 
   5   3   4      165.13      150.72      8.90 o 
   6   3   4     1312.22     1264.56     22.03 o 
   7   3   4      864.45      794.09     25.53 o 
   8   3   4       17.91       14.91      5.89 o 
   9   3   4      379.31      352.36     15.27 o 
  10   3   4       68.48       66.00      8.51 o 
  11   3   4        1.68       21.85      9.07 o 
  12   3   4      451.66      458.20     24.24 o 
  13   3   4       71.44      123.14     16.64 o 
 -14   4   4     1272.66     1177.87     81.91 o 
 -13   4   4      391.90      427.29     31.16 o 
 -12   4   4      614.02      589.54     34.62 o 
 -11   4   4     1236.94     1205.84     46.33 o 
 -10   4   4       23.61       15.59     10.26 o 
  -9   4   4     1257.55     1234.88     33.00 o 
  -8   4   4      596.49      608.48     29.54 o 
  -7   4   4     1884.60     1849.76     26.14 o 
  -6   4   4       43.70       64.00      5.19 o 
  -5   4   4     2357.60     2196.88     22.57 o 
  -4   4   4     5791.52     6006.42     44.23 o 
  -3   4   4     2329.98     2216.87     22.21 o 
  -2   4   4     9412.09     9318.41     62.08 o 
  -1   4   4      192.85      185.22      9.44 o 
   0   4   4     6206.15     6264.44     46.38 o 
   1   4   4     3960.82     4170.70     34.97 o 
   2   4   4       47.39       53.30      4.67 o 
   3   4   4     3613.77     3882.54     55.56 o 
   4   4   4      156.40      112.61      8.86 o 
   5   4   4     1190.33     1147.34     22.21 o 
   6   4   4       18.71       10.53      5.83 o 
   7   4   4     1413.21     1326.18     23.77 o 
   8   4   4      719.18      658.73     17.58 o 
   9   4   4      504.01      543.06     21.84 o 
  10   4   4     1012.19      975.27     29.38 o 
  11   4   4      179.55      220.09     19.08 o 
  12   4   4       97.68      142.34     14.03 o 
 -14   5   4        8.34       20.93     29.37 o 
 -13   5   4      463.31      469.46     33.30 o 
 -12   5   4     2452.47     2562.86     96.18 o 
 -11   5   4      681.49      643.76     35.06 o 
 -10   5   4      779.78      720.08     26.38 o 
  -9   5   4     3313.80     3133.00     56.65 o 
  -8   5   4      107.87      109.36     12.74 o 
  -7   5   4     1894.04     1858.06     27.68 o 
  -6   5   4     3719.82     3609.41     39.61 o 
  -5   5   4      107.40      100.29      8.20 o 
  -4   5   4     8032.95     8189.42     66.82 o 
  -3   5   4    16048.40    16543.78    118.17 o 
  -2   5   4       11.52       15.64      4.15 o 
  -1   5   4     8090.92     7882.94     56.51 o 
   0   5   4     8591.82     9119.25     75.77 o 
   1   5   4       19.36        7.41      3.84 o 
   2   5   4     4642.32     4391.74     37.37 o 
   3   5   4     2670.97     2502.18     43.46 o 
   4   5   4     2987.85     3095.51     37.61 o 
   5   5   4     7431.34     7245.74     78.89 o 
   6   5   4     1579.06     1488.74     29.90 o 
   7   5   4     1097.47      969.48     23.90 o 
   8   5   4     4020.69     3892.39     51.75 o 
   9   5   4     1118.84     1030.95     26.06 o 
  10   5   4      112.10      152.59     17.35 o 
  11   5   4      416.08      395.89     19.40 o 
  12   5   4        7.81       48.31      8.44 o 
 -13   6   4      229.82      240.97     37.78 o 
 -12   6   4       73.03      111.87     20.75 o 
 -11   6   4     1516.56     1488.40     94.09 o 
 -10   6   4     1201.04     1203.66     35.63 o 
  -9   6   4      352.13      314.42     31.08 o 
  -8   6   4     2732.26     2638.75    134.64 o 
  -7   6   4      242.77      227.69     13.05 o 
  -6   6   4      569.25      553.82     15.73 o 
  -5   6   4     2138.14     2111.64     29.81 o 
  -4   6   4     1399.21     1334.88     22.93 o 
  -3   6   4      296.99      299.16     11.90 o 
  -2   6   4     1330.77     1129.48     17.06 o 
  -1   6   4      164.15      233.58      9.57 o 
   0   6   4     2600.00     2724.73     29.51 o 
   1   6   4     2530.29     2314.93     26.39 o 
   2   6   4      202.56      188.75     10.63 o 
   3   6   4      795.36      790.92     18.30 o 
   4   6   4     4268.18     4076.20     89.62 o 
   5   6   4       28.01       22.79      7.89 o 
   6   6   4      401.32      382.78     17.95 o 
   7   6   4      543.61      490.76     18.46 o 
   8   6   4      108.32      102.48      9.94 o 
   9   6   4      500.39      501.95     18.94 o 
  10   6   4      376.58      416.31     20.20 o 
  11   6   4      183.04      258.17     17.22 o 
 -12   7   4        0.75       23.91      9.66 o 
 -11   7   4      188.82      187.36     38.27 o 
 -10   7   4       23.24       36.87      8.19 o 
  -9   7   4       67.03       62.40     10.81 o 
  -8   7   4       11.27       11.85      8.20 o 
  -7   7   4      794.22      742.64     27.30 o 
  -6   7   4      197.53      179.40     12.36 o 
  -5   7   4       46.10       38.65      6.80 o 
  -4   7   4       59.85       52.23      7.30 o 
  -3   7   4     2038.79     2024.48     30.32 o 
  -2   7   4      351.43      335.88     13.31 o 
  -1   7   4      664.84      584.51     18.53 o 
   0   7   4      395.68      391.17     12.02 o 
   1   7   4     2286.32     2274.52     31.62 o 
   2   7   4      104.71      133.88     11.23 o 
   3   7   4     1105.33     1002.23     25.66 o 
   4   7   4       44.51       46.24      9.13 o 
   5   7   4     1562.56     1503.97     33.56 o 
   6   7   4      133.32      106.60     11.28 o 
   7   7   4       38.10       54.79      9.27 o 
   8   7   4       60.59       91.02     10.21 o 
   9   7   4       51.29       58.75      6.89 o 
  10   7   4      138.43      221.08     14.50 o 
  11   7   4       59.43       67.40      8.78 o 
 -12   8   4       20.70       40.96     14.49 o 
 -11   8   4       70.33       78.52     22.94 o 
 -10   8   4       49.42       76.35     10.76 o 
  -9   8   4       11.34       14.28      6.41 o 
  -8   8   4        8.57       32.96      8.94 o 
  -7   8   4       44.85       43.51     11.25 o 
  -6   8   4       73.14       90.91      9.99 o 
  -5   8   4     1207.89     1136.09     27.55 o 
  -4   8   4      850.96      752.82     19.33 o 
  -3   8   4      598.01      545.50     16.61 o 
  -2   8   4     3380.06     3266.66     41.19 o 
  -1   8   4      440.36      431.08     15.00 o 
   0   8   4      301.51      290.63     14.65 o 
   1   8   4      749.30      750.41     21.63 o 
   2   8   4       56.46       45.24      8.57 o 
   3   8   4       47.15       61.22      9.07 o 
   4   8   4      149.08      135.87     12.08 o 
   5   8   4      531.31      473.00     19.93 o 
   6   8   4      151.26      137.68     12.50 o 
   7   8   4      861.00      767.00     26.01 o 
   8   8   4       90.99      115.44     13.78 o 
   9   8   4       59.53      103.83      9.60 o 
  10   8   4        4.91       48.51      8.10 o 
 -11   9   4       18.94       50.98      9.70 o 
 -10   9   4      766.76      746.74     31.13 o 
  -9   9   4      134.10      168.59     16.21 o 
  -8   9   4      143.09      155.86     15.20 o 
  -7   9   4      497.20      498.06     24.49 o 
  -6   9   4        4.23        8.83      5.90 o 
  -5   9   4      114.96      106.40     10.54 o 
  -4   9   4      987.08      900.86     28.89 o 
  -3   9   4     1389.06     1376.46     27.07 o 
  -2   9   4        0.78        3.14      5.10 o 
  -1   9   4      536.99      486.04     22.31 o 
   0   9   4       54.33       49.36     10.40 o 
   1   9   4       55.69       61.28     10.84 o 
   2   9   4      296.60      311.03     19.83 o 
   3   9   4     1125.61     1069.07     34.32 o 
   4   9   4      360.89      356.73     17.76 o 
   5   9   4       13.76       26.09      6.94 o 
   6   9   4       43.34       70.90      9.59 o 
   7   9   4      218.34      230.89     20.96 o 
   8   9   4      351.00      391.40     20.53 o 
   9   9   4      500.03      502.97     22.02 o 
 -10  10   4       20.24       69.66      9.09 o 
  -9  10   4      517.27      479.97     26.11 o 
  -8  10   4     1007.45      982.61     57.50 o 
  -7  10   4       61.17       63.77     10.59 o 
  -6  10   4      248.39      270.57     42.54 o 
  -5  10   4       91.10       96.21     16.85 o 
  -4  10   4       31.88       40.69      6.98 o 
  -3  10   4      198.07      210.50     22.61 o 
  -2  10   4       39.65       50.40     11.72 o 
  -1  10   4      376.17      411.98     26.47 o 
   0  10   4      114.66      118.00     17.86 o 
   1  10   4      567.73      577.81     25.68 o 
   2  10   4     1791.53     1782.18     46.43 o 
   3  10   4       10.87       20.37     10.08 o 
   4  10   4     1338.16     1286.64     48.16 o 
   5  10   4      500.42      469.80     20.98 o 
   6  10   4      227.81      249.22     16.31 o 
   7  10   4      293.12      360.87     23.75 o 
   8  10   4      266.93      259.05     17.29 o 
  -8  11   4        4.09       23.78     13.22 o 
  -7  11   4      575.13      619.25     27.72 o 
  -6  11   4      504.05      488.76     29.40 o 
  -5  11   4      351.78      380.19     31.15 o 
  -4  11   4       76.09      101.75     17.30 o 
  -3  11   4       83.64      118.49     22.23 o 
  -2  11   4       22.47       37.88     11.67 o 
  -1  11   4       10.94       41.37     11.80 o 
   0  11   4      809.31      816.62     31.35 o 
   1  11   4      141.54      158.59     16.04 o 
   2  11   4      656.92      667.82     41.55 o 
   3  11   4      779.13      772.25     32.30 o 
   4  11   4        2.22       29.70      9.10 o 
   5  11   4      747.35      787.76     33.84 o 
   6  11   4      316.32      356.93     24.22 o 
  -6  12   4       57.68      118.22     32.01 o 
  -5  12   4      281.35      275.21     33.86 o 
  -4  12   4      491.57      311.73     37.36 o 
  -3  12   4       48.80       98.43     15.04 o 
  -2  12   4      225.06      315.25     26.49 o 
  -1  12   4      227.51      249.32     42.71 o 
   0  12   4        1.34       28.73     23.56 o 
   1  12   4      562.50      555.96     28.03 o 
   2  12   4        0.43       41.19     18.08 o 
   3  12   4      377.72      427.72     26.34 o 
   4  12   4      460.30      489.46     28.36 o 
  -2  13   4      145.31      158.25     30.06 o 
  -1  13   4       34.01      108.80     16.45 o 
   0  13   4       32.82       67.96     22.13 o 
 -15   1   5       38.04       62.20     18.14 o 
 -14   1   5       48.30       64.78     11.28 o 
 -13   1   5       10.51       30.85      9.77 o 
 -12   1   5        4.16        2.75      6.48 o 
 -11   1   5        9.11       11.79      6.39 o 
 -10   1   5      386.28      392.77     16.94 o 
  -9   1   5      995.19      988.08     24.13 o 
  -8   1   5      142.59      143.66     15.22 o 
  -7   1   5        5.47        4.17      6.14 o 
  -6   1   5      191.72      176.74      7.90 o 
  -5   1   5       98.31       95.26      8.42 o 
  -4   1   5        4.21       11.48      4.52 o 
  -3   1   5        3.51        9.83      2.95 o 
  -2   1   5     5510.86     6588.33     44.94 o 
  -1   1   5     2110.56     2336.81     22.21 o 
   0   1   5     4038.15     3808.88     28.74 o 
   1   1   5     1000.66     1156.18     14.76 o 
   2   1   5     7613.48     8048.53     52.69 o 
   3   1   5     6699.63     7184.60     54.23 o 
   4   1   5     1352.85     1296.50     20.37 o 
   5   1   5     1804.44     1566.23     23.12 o 
   6   1   5     2366.99     2363.16     33.98 o 
   7   1   5      471.22      468.23     14.68 o 
   8   1   5     1538.30     1508.86     29.24 o 
   9   1   5      652.88      627.88     19.88 o 
  10   1   5       77.88       81.77     10.14 o 
  11   1   5     1194.66     1187.16     57.91 o 
  12   1   5      576.27      592.47     23.26 o 
 -15   2   5       53.46       94.67     15.65 o 
 -14   2   5       40.81       64.04     14.96 o 
 -13   2   5        0.95       16.11      8.25 o 
 -12   2   5      586.83      619.19     32.55 o 
 -11   2   5     1744.03     1790.56     42.33 o 
 -10   2   5     1066.40     1025.14     27.33 o 
  -9   2   5      970.31      899.34     23.06 o 
  -8   2   5     3527.43     3475.09     50.28 o 
  -7   2   5       21.55       23.23      5.38 o 
  -6   2   5     1423.98     1198.91     18.92 o 
  -5   2   5      171.87      115.71      6.83 o 
  -4   2   5     1679.43     2077.06     19.98 o 
  -3   2   5      435.08      362.60      9.67 o 
  -2   2   5     2908.16     2770.85     30.79 o 
  -1   2   5     1948.11     2134.25     21.51 o 
   0   2   5     3462.59     3980.81     46.68 o 
   1   2   5    15517.92    16636.51    110.91 o 
   2   2   5      271.58      257.60      9.79 o 
   3   2   5     9181.05     9460.67     65.82 o 
   4   2   5     5285.16     5104.31     40.71 o 
   5   2   5       39.39       29.62      5.79 o 
   6   2   5     1202.92     1158.61     23.82 o 
   7   2   5     1444.94     1268.11     25.97 o 
   8   2   5       59.90       68.73      8.72 o 
   9   2   5     1051.31     1042.10     25.59 o 
  10   2   5     1424.01     1478.99     31.53 o 
  11   2   5       89.86      152.39     16.84 o 
  12   2   5      286.12      360.37     22.91 o 
 -14   3   5      139.90      120.81     17.80 o 
 -13   3   5      991.34     1027.56     50.12 o 
 -12   3   5     1204.72     1116.82     44.77 o 
 -11   3   5      221.84      226.25     21.93 o 
 -10   3   5     2594.50     2593.74     50.25 o 
  -9   3   5      997.08      923.84     46.15 o 
  -8   3   5     2770.83     2829.47     34.50 o 
  -7   3   5     6843.45     6733.40     68.42 o 
  -6   3   5      438.26      441.65      9.99 o 
  -5   3   5     1486.29     1277.18     16.25 o 
  -4   3   5     3862.85     3598.88     30.57 o 
  -3   3   5      463.72      492.53     13.88 o 
  -2   3   5     2906.99     3150.79     30.35 o 
  -1   3   5     5761.83     5630.23     42.67 o 
   0   3   5      777.44      720.20     13.01 o 
   1   3   5      618.50      457.41     14.36 o 
   2   3   5     7334.90     6974.21     51.76 o 
   3   3   5      297.46      344.21     10.65 o 
   4   3   5     6937.52     7173.07     59.92 o 
   5   3   5     8748.15     9002.22     76.34 o 
   6   3   5      243.74      265.82     12.11 o 
   7   3   5      388.68      371.13     15.24 o 
   8   3   5      730.24      694.92     20.54 o 
   9   3   5      222.39      240.07     13.43 o 
  10   3   5      357.31      386.08     16.54 o 
  11   3   5      409.95      424.59     20.79 o 
  12   3   5       65.61       85.84     11.84 o 
 -14   4   5      802.92      694.68     41.33 o 
 -13   4   5        3.29       13.89     10.63 o 
 -12   4   5      487.57      535.01     63.23 o 
 -11   4   5     1570.18     1549.95     52.32 o 
 -10   4   5      140.30      162.65     19.22 o 
  -9   4   5      792.19      711.91     31.17 o 
  -8   4   5      980.06      900.06     22.57 o 
  -7   4   5        2.16        8.38      8.51 o 
  -6   4   5     4188.33     4278.40     36.85 o 
  -5   4   5      819.83      732.58     18.07 o 
  -4   4   5       84.98      128.62      6.16 o 
  -3   4   5    11797.11    12642.63    102.87 o 
  -2   4   5      502.89      357.92      9.94 o 
  -1   4   5     4565.02     5023.31     40.58 o 
   0   4   5     7290.56     7795.19     56.29 o 
   1   4   5       43.04       30.14      4.68 o 
   2   4   5     3363.39     3344.12     39.03 o 
   3   4   5     1920.31     1959.86     33.05 o 
   4   4   5       36.17       23.83      6.23 o 
   5   4   5     1571.66     1470.56     24.63 o 
   6   4   5      767.53      681.52     17.03 o 
   7   4   5        8.09       11.36      5.35 o 
   8   4   5       61.17       71.75     15.18 o 
   9   4   5       24.46       40.51      8.10 o 
  10   4   5       37.53       54.94      8.93 o 
  11   4   5       17.20       35.82      6.71 o 
  12   4   5       89.64      122.37     11.25 o 
 -14   5   5       40.29       27.67     26.47 o 
 -13   5   5      111.46      146.24     23.39 o 
 -12   5   5      115.18      152.21     20.36 o 
 -11   5   5        0.41        5.82      9.39 o 
 -10   5   5      142.57      150.90     19.62 o 
  -9   5   5      214.73      224.90     16.17 o 
  -8   5   5      397.18      366.94     17.02 o 
  -7   5   5      366.87      334.80     15.21 o 
  -6   5   5      587.97      571.26     15.06 o 
  -5   5   5     1178.70     1183.47     20.91 o 
  -4   5   5      150.94      122.33      9.12 o 
  -3   5   5       94.02      102.51      6.14 o 
  -2   5   5      913.26      920.18     22.36 o 
  -1   5   5     2074.21     2203.70     25.62 o 
   0   5   5      139.97       98.43      8.17 o 
   1   5   5       26.44       28.73      4.94 o 
   2   5   5     1423.09     1523.57     21.86 o 
   3   5   5      395.93      395.61     14.02 o 
   4   5   5      170.95      207.99     11.26 o 
   5   5   5      274.59      225.15     11.87 o 
   6   5   5     1074.85      995.36     20.91 o 
   7   5   5      122.55       99.72     10.05 o 
   8   5   5      205.74      201.60     12.87 o 
   9   5   5       56.91       69.70      9.45 o 
  10   5   5      106.14      136.50     12.49 o 
  11   5   5      219.98      248.56     16.59 o 
 -13   6   5      271.52      334.16     28.85 o 
 -12   6   5      138.77      170.39     50.67 o 
 -11   6   5     1112.23     1118.02     47.78 o 
 -10   6   5       88.51       94.35     19.91 o 
  -9   6   5     3109.72     3061.15     57.41 o 
  -8   6   5     2176.23     2082.41     45.18 o 
  -7   6   5     1134.43     1110.59     28.91 o 
  -6   6   5     5306.20     5002.58     51.85 o 
  -5   6   5      115.69       94.61      8.23 o 
  -4   6   5      259.55      193.17     10.28 o 
  -3   6   5     1066.28     1063.49     20.76 o 
  -2   6   5      126.28      104.89      6.84 o 
  -1   6   5       69.23       64.01      6.18 o 
   0   6   5      920.26      831.15     16.00 o 
   1   6   5     1692.89     1575.09     22.54 o 
   2   6   5       20.55       32.44      6.53 o 
   3   6   5     3369.66     3308.29     40.71 o 
   4   6   5      100.23      106.24      9.06 o 
   5   6   5      598.31      553.29     20.81 o 
   6   6   5     1109.34     1004.49     28.21 o 
   7   6   5       51.68       34.21      7.79 o 
   8   6   5       18.22       22.27      8.39 o 
   9   6   5       69.85       65.74      7.57 o 
  10   6   5       85.49      109.82     11.10 o 
  11   6   5       49.14       79.37      8.12 o 
 -12   7   5      229.46      221.57     24.51 o 
 -11   7   5       30.84       58.93     12.77 o 
 -10   7   5     1668.10     1599.03     56.34 o 
  -9   7   5      169.82      161.30     14.77 o 
  -8   7   5     2678.70     2408.30     51.17 o 
  -7   7   5     4786.62     4354.15     69.27 o 
  -6   7   5       76.32       57.62      7.31 o 
  -5   7   5     1234.80     1158.68     23.08 o 
  -4   7   5     2462.96     2502.63     36.55 o 
  -3   7   5      289.16      287.86     12.57 o 
  -2   7   5     1058.51     1038.17     21.61 o 
  -1   7   5      819.52      746.77     18.27 o 
   0   7   5       20.43       13.98      5.31 o 
   1   7   5      958.40      884.85     20.19 o 
   2   7   5     1807.65     1731.71     28.63 o 
   3   7   5      967.13      897.69     24.74 o 
   4   7   5     2285.43     2120.48     39.86 o 
   5   7   5      847.28      766.02     24.62 o 
   6   7   5       60.72       60.81     13.09 o 
   7   7   5      433.76      439.58     24.03 o 
   8   7   5      376.65      423.48     17.95 o 
   9   7   5      117.98      140.90     11.07 o 
  10   7   5        2.41       44.49      5.34 o 
 -12   8   5      104.13      141.47     19.30 o 
 -11   8   5      411.94      425.56     32.12 o 
 -10   8   5       77.47       80.52     10.72 o 
  -9   8   5      131.89      135.68     14.27 o 
  -8   8   5      565.35      564.78     26.05 o 
  -7   8   5      119.49      143.05     14.49 o 
  -6   8   5       21.36       17.80      8.27 o 
  -5   8   5     1300.58     1269.71     29.19 o 
  -4   8   5      369.79      354.58     14.25 o 
  -3   8   5     1031.08     1018.89     22.62 o 
  -2   8   5     2288.54     2248.16     33.84 o 
  -1   8   5      161.94      168.29     10.65 o 
   0   8   5     1790.76     1688.23     33.02 o 
   1   8   5     2963.50     2843.52     45.98 o 
   2   8   5      314.55      288.40     15.41 o 
   3   8   5      223.82      243.42     14.66 o 
   4   8   5     2943.65     2546.68     54.19 o 
   5   8   5        2.28       16.57      6.47 o 
   6   8   5      453.91      511.95     21.61 o 
   7   8   5     1734.32     1591.71     65.50 o 
   8   8   5        2.28       37.28      6.53 o 
   9   8   5      991.02     1045.73     28.52 o 
 -11   9   5      184.01      205.10     37.93 o 
 -10   9   5       17.19       38.25      6.98 o 
  -9   9   5        1.92       39.32     12.96 o 
  -8   9   5       90.40      113.63     14.20 o 
  -7   9   5        4.12       29.54      7.88 o 
  -6   9   5      404.78      392.50     21.65 o 
  -5   9   5       40.11       41.23      8.20 o 
  -4   9   5      204.37      222.81     13.98 o 
  -3   9   5      432.58      435.83     15.66 o 
  -2   9   5       61.05       67.21      8.02 o 
  -1   9   5      163.05      176.18     15.20 o 
   0   9   5       29.17       33.42      9.38 o 
   1   9   5       83.93      125.32     14.08 o 
   2   9   5      322.07      319.90     20.64 o 
   3   9   5      446.62      417.51     29.19 o 
   4   9   5      333.24      324.50     16.97 o 
   5   9   5      736.14      666.96     24.33 o 
   6   9   5      538.99      558.01     22.64 o 
   7   9   5      143.73      184.41     24.59 o 
   8   9   5     1296.96     1328.52     62.14 o 
   9   9   5      357.06      386.84     38.89 o 
 -10  10   5        7.87       47.92      6.63 o 
  -9  10   5      137.26      176.15     16.33 o 
  -8  10   5       42.46       77.71     11.31 o 
  -7  10   5      423.93      387.90     38.90 o 
  -6  10   5        1.26       20.46      7.14 o 
  -5  10   5      119.96      160.83     13.96 o 
  -4  10   5       16.00       32.93      6.58 o 
  -3  10   5      310.07      362.91     35.83 o 
  -2  10   5        6.91       19.63      7.44 o 
  -1  10   5      126.15      150.11     14.25 o 
   0  10   5      650.00      569.46     24.98 o 
   1  10   5       12.17       17.79      9.67 o 
   2  10   5      173.37      206.00     17.83 o 
   3  10   5       16.88       24.36     12.77 o 
   4  10   5       11.42       22.98      9.32 o 
   5  10   5      285.50      295.53     22.25 o 
   6  10   5      112.19      130.73     12.47 o 
   7  10   5        3.78       47.47     10.56 o 
  -8  11   5       38.04       82.97     11.39 o 
  -7  11   5        3.32       40.53     12.71 o 
  -6  11   5       49.49       84.83     10.51 o 
  -5  11   5      146.74      163.42     27.92 o 
  -4  11   5      179.66      203.38     19.96 o 
  -3  11   5     1145.18     1088.58     81.91 o 
  -2  11   5       30.57       55.06     11.51 o 
  -1  11   5      250.57      251.08     18.23 o 
   0  11   5      488.59      498.30     27.00 o 
   1  11   5       36.55       57.39     15.68 o 
   2  11   5      323.07      310.21     22.40 o 
   3  11   5      516.66      505.19     27.74 o 
   4  11   5       75.94       85.17     14.01 o 
   5  11   5      166.86      206.90     19.56 o 
   6  11   5        7.38       55.97     11.13 o 
  -6  12   5       27.45       40.27     12.32 o 
  -5  12   5      135.98      196.16     30.11 o 
  -4  12   5       49.75       69.00     14.64 o 
  -3  12   5      814.54      849.29     39.97 o 
  -2  12   5      530.06      599.05     34.06 o 
  -1  12   5        1.04       31.52     17.67 o 
   0  12   5      244.93      298.68     26.58 o 
   1  12   5      181.64      243.17     26.62 o 
   2  12   5       81.51      103.67     20.27 o 
   3  12   5       71.92       85.15     14.07 o 
   4  12   5      286.20      342.43     23.03 o 
 -14   0   6       70.55       97.19     16.56 o 
 -13   0   6      237.57      289.13     22.50 o 
 -12   0   6     1374.39     1443.45     47.19 o 
 -11   0   6      329.86      372.72     24.86 o 
 -10   0   6     2379.34     2355.57     56.86 o 
  -9   0   6      282.78      261.77     20.35 o 
  -8   0   6     1544.48     1408.20     39.56 o 
  -7   0   6      503.56      410.83     20.95 o 
  -6   0   6     6390.52     6373.92     88.98 o 
  -5   0   6    13552.33    14574.12    162.68 o 
  -4   0   6      830.82      796.34     21.19 o 
  -3   0   6    22151.66    23408.23    189.71 o 
  -2   0   6     6574.76     6808.76     67.35 o 
  -1   0   6     7165.29     7626.82    100.69 o 
   0   0   6    42451.48    49164.73    381.04 o 
   1   0   6     6625.67     7595.62     78.12 o 
   2   0   6      400.41      567.57     18.69 o 
   3   0   6     8505.00     8536.65    141.77 o 
   4   0   6      946.59      845.27     24.29 o 
   5   0   6     1915.47     1913.24     38.01 o 
   6   0   6    11245.25    11217.86    119.28 o 
   7   0   6     2539.05     2525.23     78.35 o 
   8   0   6     3252.17     3195.10     72.51 o 
   9   0   6     3919.30     3510.64    108.67 o 
  10   0   6      312.16      334.93     32.82 o 
  11   0   6      397.28      424.71     29.21 o 
  12   0   6      550.77      560.16     34.47 o 
 -15   1   6      139.33      225.09     29.32 o 
 -14   1   6      401.23      511.67     30.25 o 
 -13   1   6     1151.83     1123.98     35.23 o 
 -12   1   6      112.33      126.91     11.24 o 
 -11   1   6      943.55      947.91     42.36 o 
 -10   1   6       37.10       59.49      9.12 o 
  -9   1   6      382.44      402.15     16.66 o 
  -8   1   6     1335.96     1279.70     26.77 o 
  -7   1   6     2313.15     2179.11     26.63 o 
  -6   1   6     1566.40     1566.88     23.20 o 
  -5   1   6      408.86      247.42      8.73 o 
  -4   1   6     1419.03     1105.81     16.87 o 
  -3   1   6      210.32      244.78      7.40 o 
  -2   1   6     9537.36    10245.42     68.68 o 
  -1   1   6     4530.63     4311.42     43.51 o 
   0   1   6     2459.90     2775.78     25.08 o 
   1   1   6     6022.25     6710.27     51.12 o 
   2   1   6     3028.03     2990.44     28.12 o 
   3   1   6       10.85       18.84      5.02 o 
   4   1   6     1187.69     1164.44     19.77 o 
   5   1   6     2193.54     2093.40     28.10 o 
   6   1   6      431.79      419.95     14.17 o 
   7   1   6      781.53      738.47     20.47 o 
   8   1   6     1581.50     1484.58     29.98 o 
   9   1   6       38.38       27.91      8.16 o 
  10   1   6     1044.90      992.43     29.67 o 
  11   1   6      438.75      458.49     21.33 o 
  12   1   6       10.39       61.90      8.10 o 
 -15   2   6      344.02      444.75     30.82 o 
 -14   2   6       98.08      118.37     31.20 o 
 -13   2   6      207.63      274.75     23.79 o 
 -12   2   6       85.24       91.17     11.25 o 
 -11   2   6      125.00      139.59     13.77 o 
 -10   2   6      270.94      307.02     26.15 o 
  -9   2   6       84.48       87.32      9.81 o 
  -8   2   6        0.57        3.18      6.31 o 
  -7   2   6     1208.88     1178.16     20.01 o 
  -6   2   6      451.04      428.61     14.54 o 
  -5   2   6      177.43      187.48      8.21 o 
  -4   2   6      167.71      146.46      6.02 o 
  -3   2   6     2015.03     2075.87     21.49 o 
  -2   2   6      951.64      946.65     14.47 o 
  -1   2   6      500.74      569.02     11.89 o 
   0   2   6     1143.76     1207.27     17.51 o 
   1   2   6        0.30        5.87      4.69 o 
   2   2   6      334.66      319.64      9.53 o 
   3   2   6      245.78      213.45      9.99 o 
   4   2   6       23.38       11.17      5.01 o 
   5   2   6      748.10      748.12     21.19 o 
   6   2   6       95.03       91.84      9.51 o 
   7   2   6       55.12       60.42      8.39 o 
   8   2   6      116.63      115.63     10.33 o 
   9   2   6       21.25       31.74      7.20 o 
  10   2   6        4.08       12.76     12.93 o 
  11   2   6       81.85      124.88     16.42 o 
  12   2   6       38.97       42.29     15.52 o 
 -14   3   6        8.45       37.84     17.30 o 
 -13   3   6        9.84       34.08     11.87 o 
 -12   3   6        6.32       17.11      9.46 o 
 -11   3   6       32.63       42.38     17.99 o 
 -10   3   6        8.57       17.70      8.00 o 
  -9   3   6     2740.89     2606.49     62.93 o 
  -8   3   6     1759.07     1761.61     26.72 o 
  -7   3   6      648.21      633.95     18.03 o 
  -6   3   6     1684.71     1719.03     19.52 o 
  -5   3   6     2340.50     2559.70     26.42 o 
  -4   3   6     8053.41     8608.32     93.73 o 
  -3   3   6      151.25      157.66      6.88 o 
  -2   3   6      662.74      587.90     12.31 o 
  -1   3   6     1580.64     1666.61     28.44 o 
   0   3   6      104.75      145.29      7.76 o 
   1   3   6       98.00       55.70      7.03 o 
   2   3   6      950.53      928.17     18.75 o 
   3   3   6     1308.68     1301.52     18.45 o 
   4   3   6      444.00      419.83     15.74 o 
   5   3   6      883.48      859.00     19.03 o 
   6   3   6      147.42      134.93      9.68 o 
   7   3   6     3491.99     3359.89     45.83 o 
   8   3   6     1409.22     1327.11     28.80 o 
   9   3   6       28.98       40.64      7.35 o 
  10   3   6      506.86      508.53     19.05 o 
  11   3   6        0.86       12.26      8.29 o 
  12   3   6      165.15      177.83     16.68 o 
 -14   4   6      254.00      230.23     24.27 o 
 -13   4   6      533.41      576.77     46.33 o 
 -12   4   6      859.43      863.94     40.92 o 
 -11   4   6       15.74       25.23     16.26 o 
 -10   4   6      756.19      677.58     34.02 o 
  -9   4   6      280.74      299.33     31.31 o 
  -8   4   6      720.17      694.34     20.39 o 
  -7   4   6      558.46      521.19     17.61 o 
  -6   4   6     1917.00     1763.10     21.38 o 
  -5   4   6      902.81      731.72     13.16 o 
  -4   4   6     1548.51     1407.04     18.57 o 
  -3   4   6     6393.39     6441.93     49.16 o 
  -2   4   6        3.35       20.35      4.46 o 
  -1   4   6     5138.30     5372.12     43.92 o 
   0   4   6     2070.02     2075.71     24.42 o 
   1   4   6      461.65      539.85     16.30 o 
   2   4   6      862.35      963.32     20.07 o 
   3   4   6      123.33      107.94      8.70 o 
   4   4   6     1041.90      984.12     31.33 o 
   5   4   6       56.95       50.68      7.40 o 
   6   4   6      276.10      257.49     12.06 o 
   7   4   6      278.84      274.73     12.61 o 
   8   4   6      276.32      313.57     19.52 o 
   9   4   6      916.73      925.13     29.21 o 
  10   4   6       67.11      102.06     11.61 o 
  11   4   6      266.95      256.91     19.89 o 
 -14   5   6     1305.66     1290.82     53.79 o 
 -13   5   6      454.13      477.27     33.17 o 
 -12   5   6      221.65      208.40     22.81 o 
 -11   5   6     1649.98     1564.99     61.46 o 
 -10   5   6      806.82      760.14     36.61 o 
  -9   5   6       55.69       67.49     14.98 o 
  -8   5   6     3014.88     3033.35     70.87 o 
  -7   5   6     2141.48     2111.57     35.94 o 
  -6   5   6      232.29      244.39     13.51 o 
  -5   5   6     4606.05     4432.66     45.24 o 
  -4   5   6     1799.33     1620.35     20.94 o 
  -3   5   6     1004.78      977.36     16.42 o 
  -2   5   6     7110.05     7316.19     57.61 o 
  -1   5   6       14.25       22.02      4.93 o 
   0   5   6     1513.97     1441.93     20.75 o 
   1   5   6      528.98      474.70     12.38 o 
   2   5   6      314.66      258.28     11.94 o 
   3   5   6      145.64      132.23      9.84 o 
   4   5   6     1787.32     1816.85     30.34 o 
   5   5   6     3581.32     3472.37     49.59 o 
   6   5   6       77.62      116.59      9.13 o 
   7   5   6       24.03       30.35      7.09 o 
   8   5   6      421.38      411.03     17.64 o 
   9   5   6        0.07       23.93      5.62 o 
  10   5   6      123.87      159.50     13.69 o 
  11   5   6       97.77      127.23     12.18 o 
 -13   6   6       24.97       69.91     14.49 o 
 -12   6   6      248.10      264.66     25.87 o 
 -11   6   6      313.80      311.78     27.23 o 
 -10   6   6      291.14      325.26     26.01 o 
  -9   6   6     2029.10     1859.84     83.69 o 
  -8   6   6        8.69       10.45      7.98 o 
  -7   6   6     1235.08     1178.37     27.31 o 
  -6   6   6      791.70      778.55     22.12 o 
  -5   6   6       12.69        2.58      5.22 o 
  -4   6   6      506.96      432.61     14.05 o 
  -3   6   6     1462.00     1299.94     23.48 o 
  -2   6   6      615.35      550.78     13.30 o 
  -1   6   6     2291.86     2379.71     30.02 o 
   0   6   6     2735.21     2704.61     32.80 o 
   1   6   6      646.94      565.32     16.25 o 
   2   6   6      980.08      958.16     22.95 o 
   3   6   6     2562.03     2358.39     41.97 o 
   4   6   6      416.92      406.72     15.47 o 
   5   6   6      745.82      641.35     22.75 o 
   6   6   6      116.96      144.76     11.41 o 
   7   6   6       11.63       12.98      5.81 o 
   8   6   6       95.57      135.18     11.07 o 
   9   6   6      260.56      307.03     16.03 o 
  10   6   6      135.80      143.23     16.52 o 
 -12   7   6      347.38      382.54     30.89 o 
 -11   7   6      103.05      111.18     18.61 o 
 -10   7   6     1040.84     1015.38     49.31 o 
  -9   7   6      160.15      154.27     29.41 o 
  -8   7   6      140.59      132.71     15.15 o 
  -7   7   6       46.00       47.42     10.44 o 
  -6   7   6       37.47       41.81      8.04 o 
  -5   7   6       82.13      105.52      8.83 o 
  -4   7   6       31.86       31.40      6.51 o 
  -3   7   6      171.60      148.26     10.06 o 
  -2   7   6       63.16       68.21      7.77 o 
  -1   7   6     1531.25     1445.42     43.50 o 
   0   7   6     1653.84     1602.91     27.08 o 
   1   7   6      305.10      276.67     14.60 o 
   2   7   6     1977.37     1775.26     29.74 o 
   3   7   6        1.77       -5.41      5.41 o 
   4   7   6     2684.13     2570.52     45.33 o 
   5   7   6     1483.65     1327.34     33.05 o 
   6   7   6        5.46       15.18      8.67 o 
   7   7   6      850.15      769.80     23.39 o 
   8   7   6      178.31      200.71     13.33 o 
   9   7   6        9.51       38.78      5.40 o 
  10   7   6      123.04      148.42     12.53 o 
 -12   8   6       35.89       38.87      8.58 o 
 -11   8   6      303.90      289.91     27.31 o 
 -10   8   6      221.29      210.39     23.42 o 
  -9   8   6      355.06      333.32     20.91 o 
  -8   8   6       68.96       78.87     11.72 o 
  -7   8   6        6.36        6.94      7.07 o 
  -6   8   6      122.21      129.11     13.72 o 
  -5   8   6        0.34        6.54      4.89 o 
  -4   8   6      811.83      796.14     23.40 o 
  -3   8   6      714.94      694.06     18.99 o 
  -2   8   6        5.13        3.86      5.49 o 
  -1   8   6      457.45      420.30     17.45 o 
   0   8   6     1591.63     1452.85     34.30 o 
   1   8   6     1283.58     1174.22     34.73 o 
   2   8   6       67.83       62.99      9.33 o 
   3   8   6      186.76      205.84     14.11 o 
   4   8   6      111.88      102.44     11.13 o 
   5   8   6       93.06      121.42     11.96 o 
   6   8   6        0.42       18.12      9.22 o 
   7   8   6       79.48      102.54     12.84 o 
   8   8   6       29.59       69.52      8.40 o 
   9   8   6        0.94       21.39      4.13 o 
 -11   9   6       42.04       47.23     10.67 o 
 -10   9   6      639.57      645.72     48.79 o 
  -9   9   6        4.93       36.03     14.17 o 
  -8   9   6      210.75      262.80     22.66 o 
  -7   9   6      692.00      741.51     29.04 o 
  -6   9   6      119.38      126.38     13.45 o 
  -5   9   6      101.18      105.39     12.65 o 
  -4   9   6     1592.75     1522.92     29.40 o 
  -3   9   6      561.94      534.75     17.38 o 
  -2   9   6      915.45      860.15     25.92 o 
  -1   9   6      680.70      633.54     25.35 o 
   0   9   6       55.31       41.78      9.97 o 
   1   9   6      588.41      560.44     25.36 o 
   2   9   6      877.36      791.48     30.58 o 
   3   9   6      210.49      208.85     18.16 o 
   4   9   6      908.20      888.96     27.76 o 
   5   9   6      409.86      433.11     20.33 o 
   6   9   6        0.62       17.41     12.37 o 
   7   9   6      278.36      325.96     19.47 o 
   8   9   6      194.70      210.04     15.62 o 
  -9  10   6      672.99      770.00     31.67 o 
  -8  10   6      413.76      464.48     25.29 o 
  -7  10   6       36.69       59.63      9.62 o 
  -6  10   6      608.59      637.71     26.90 o 
  -5  10   6        2.66       33.48      7.43 o 
  -4  10   6      143.76      178.27     12.50 o 
  -3  10   6     2785.18     2700.30     54.56 o 
  -2  10   6     1301.81     1273.95     36.78 o 
  -1  10   6      152.78      130.84     13.59 o 
   0  10   6     1127.52     1071.05     35.08 o 
   1  10   6     1441.44     1332.21     40.04 o 
   2  10   6        9.37       37.05      9.62 o 
   3  10   6     1837.92     1791.88     48.91 o 
   4  10   6      461.80      503.77     33.33 o 
   5  10   6      829.19      810.45     34.15 o 
   6  10   6     1763.62     1703.54     42.41 o 
   7  10   6       26.52       62.21     15.27 o 
  -8  11   6      612.57      680.42     47.38 o 
  -7  11   6      289.83      319.08     20.92 o 
  -6  11   6       98.94      100.99     11.80 o 
  -5  11   6      305.04      303.84     36.27 o 
  -4  11   6      181.64      259.93     33.76 o 
  -3  11   6       94.59      112.15     15.97 o 
  -2  11   6        4.94       15.21      8.45 o 
  -1  11   6      400.70      474.13     24.26 o 
   0  11   6       29.67       67.88     10.35 o 
   1  11   6     1516.88     1454.70     67.60 o 
   2  11   6     1584.45     1535.63     52.48 o 
   3  11   6        7.19       32.81     13.23 o 
   4  11   6      355.38      427.45     26.40 o 
   5  11   6      301.34      323.91     27.60 o 
  -5  12   6      144.78      139.92     25.28 o 
  -4  12   6     1349.79     1197.04     70.92 o 
  -3  12   6       11.52       76.04     15.85 o 
  -2  12   6        3.67       26.81      8.66 o 
  -1  12   6       11.41       43.90     10.62 o 
   0  12   6        1.14       27.30      7.47 o 
   1  12   6        1.12       56.31     15.52 o 
   2  12   6      194.95      196.40     19.18 o 
   3  12   6       27.77       47.27      9.34 o 
 -15   1   7      117.55      203.30     21.98 o 
 -14   1   7      116.15      149.21     18.33 o 
 -13   1   7     1997.42     1828.86     49.41 o 
 -12   1   7       63.04       92.29      9.95 o 
 -11   1   7      937.80      919.63     26.88 o 
 -10   1   7     1647.73     1602.90     32.96 o 
  -9   1   7      392.12      430.05     18.89 o 
  -8   1   7     2419.20     2432.80     40.56 o 
  -7   1   7     1603.89     1557.73     28.82 o 
  -6   1   7     1799.10     1862.44     23.55 o 
  -5   1   7     2646.00     2505.96     28.09 o 
  -4   1   7      928.84      818.19     19.00 o 
  -3   1   7      762.84      798.14     13.14 o 
  -2   1   7     4583.21     4533.94     41.63 o 
  -1   1   7    12128.33    13857.42     80.87 o 
   0   1   7     1236.70     1260.42     17.18 o 
   1   1   7     7249.16     7166.90     50.76 o 
   2   1   7      666.67      677.35     17.59 o 
   3   1   7     5421.54     5634.69     53.90 o 
   4   1   7     4867.55     4853.98     46.27 o 
   5   1   7        0.68        8.15      5.91 o 
   6   1   7      718.30      657.89     19.34 o 
   7   1   7     1067.38     1020.45     24.61 o 
   8   1   7        8.22       11.90      5.92 o 
   9   1   7      417.32      392.61     19.72 o 
  10   1   7      131.59      166.86     13.92 o 
  11   1   7        1.23       32.58      6.99 o 
  12   1   7      464.33      548.93     24.43 o 
 -15   2   7      240.66      223.66     31.59 o 
 -14   2   7      379.19      426.64     55.84 o 
 -13   2   7      186.18      236.00     32.16 o 
 -12   2   7     2625.94     2552.97     54.82 o 
 -11   2   7      331.03      363.99     20.95 o 
 -10   2   7     1215.31     1178.80     34.91 o 
  -9   2   7     1035.10     1016.17     30.39 o 
  -8   2   7      499.49      547.06     18.09 o 
  -7   2   7     8958.01     9412.46     87.76 o 
  -6   2   7     2044.98     2003.50     26.32 o 
  -5   2   7        4.63       16.83      4.82 o 
  -4   2   7     3030.84     3004.97     27.55 o 
  -3   2   7     3222.13     3032.24     28.73 o 
  -2   2   7     2882.45     3290.52     36.69 o 
  -1   2   7     5848.94     6168.05     48.17 o 
   0   2   7    17963.60    19388.11    119.23 o 
   1   2   7      141.32      194.48      8.13 o 
   2   2   7     5819.62     5686.20     46.39 o 
   3   2   7     4865.25     4862.84     44.45 o 
   4   2   7     1772.64     1697.24     23.27 o 
   5   2   7     6436.92     6257.72     70.35 o 
   6   2   7     1486.78     1431.77     28.45 o 
   7   2   7      158.61      135.48     10.97 o 
   8   2   7     1045.96     1033.77     26.57 o 
   9   2   7      151.44      186.36     12.51 o 
  10   2   7        9.14       36.82      7.93 o 
  11   2   7      484.36      563.68     23.79 o 
 -14   3   7      389.23      459.03     34.06 o 
 -13   3   7      113.03      154.73     22.38 o 
 -12   3   7      374.68      407.86     28.82 o 
 -11   3   7     3248.06     3227.45     60.91 o 
 -10   3   7      195.08      216.25     20.81 o 
  -9   3   7      716.32      679.34     25.47 o 
  -8   3   7     3371.16     3308.56     69.24 o 
  -7   3   7       56.17       74.74      7.12 o 
  -6   3   7     3294.41     3521.51     38.10 o 
  -5   3   7     1188.57     1045.79     20.40 o 
  -4   3   7       46.62       77.24      7.02 o 
  -3   3   7      247.99      227.77      9.52 o 
  -2   3   7     4279.71     4208.08     37.29 o 
  -1   3   7      354.28      308.21     10.12 o 
   0   3   7      323.86      274.35     11.64 o 
   1   3   7     8767.33     9178.30     67.13 o 
   2   3   7      637.93      647.24     15.88 o 
   3   3   7      353.85      351.32     10.84 o 
   4   3   7     2858.40     2801.17     38.00 o 
   5   3   7     1230.23     1102.64     22.00 o 
   6   3   7        6.98       -3.14      5.19 o 
   7   3   7       10.40        9.78      6.04 o 
   8   3   7      303.55      324.51     15.51 o 
   9   3   7       19.32       41.04      7.65 o 
  10   3   7      900.14      961.98     30.32 o 
  11   3   7      382.50      429.80     26.94 o 
 -14   4   7      427.51      460.18     33.87 o 
 -13   4   7      757.74      780.46     40.07 o 
 -12   4   7       10.90       11.69      9.65 o 
 -11   4   7      400.07      399.23     29.05 o 
 -10   4   7      109.18       76.02     14.94 o 
  -9   4   7       11.95       16.22      7.46 o 
  -8   4   7     1581.27     1460.84     36.06 o 
  -7   4   7      833.42      724.62     20.35 o 
  -6   4   7       87.55       99.13      7.31 o 
  -5   4   7      288.33      328.24      9.67 o 
  -4   4   7      124.42      105.26      7.10 o 
  -3   4   7      284.38      299.88     14.00 o 
  -2   4   7      256.83      262.28      9.43 o 
  -1   4   7      554.03      531.49     17.78 o 
   0   4   7       60.33       67.36      6.48 o 
   1   4   7       80.44      113.09      7.83 o 
   2   4   7       37.05       33.97      5.44 o 
   3   4   7     1285.25     1289.12     24.84 o 
   4   4   7      641.94      562.80     16.04 o 
   5   4   7        5.24        5.42      5.24 o 
   6   4   7      199.33      204.15     20.39 o 
   7   4   7        0.05       -4.30      4.30 o 
   8   4   7        5.08       20.27      5.33 o 
   9   4   7      374.06      356.47     20.76 o 
  10   4   7       75.69       99.02     11.41 o 
  11   4   7       17.88       42.92      7.39 o 
 -14   5   7        0.68       22.82      6.69 o 
 -13   5   7       17.63       43.92     24.08 o 
 -12   5   7       88.32       70.61     15.97 o 
 -11   5   7      167.06      183.47     21.45 o 
 -10   5   7      465.29      455.25     30.10 o 
  -9   5   7        0.67        9.09      6.09 o 
  -8   5   7      296.18      310.12     22.97 o 
  -7   5   7       72.04       56.65      8.48 o 
  -6   5   7        1.39       -5.78      5.78 o 
  -5   5   7      753.01      664.57     16.36 o 
  -4   5   7      325.22      319.75     10.26 o 
  -3   5   7      297.23      281.42     10.34 o 
  -2   5   7     1027.21      997.31     19.49 o 
  -1   5   7      709.84      671.05     17.88 o 
   0   5   7      303.07      302.60     10.92 o 
   1   5   7      115.41      145.19      9.37 o 
   2   5   7       36.60       54.31      7.99 o 
   3   5   7       35.12       16.18      7.74 o 
   4   5   7      110.98      105.85      9.26 o 
   5   5   7      542.56      526.16     16.05 o 
   6   5   7      194.30      180.48     10.64 o 
   7   5   7        7.48        8.45      4.78 o 
   8   5   7       68.32       79.67     10.02 o 
   9   5   7       95.15      140.01     12.63 o 
  10   5   7       65.58       92.14     12.26 o 
 -13   6   7        7.85       23.34     13.53 o 
 -12   6   7      113.70      170.11     32.60 o 
 -11   6   7      297.73      264.61     49.21 o 
 -10   6   7     1158.32     1122.10     46.22 o 
  -9   6   7     1045.16      922.97     40.39 o 
  -8   6   7      125.66      152.98     23.00 o 
  -7   6   7      393.89      370.86     16.42 o 
  -6   6   7      173.48      181.01     12.31 o 
  -5   6   7      940.57      989.77     20.98 o 
  -4   6   7      242.55      241.56     11.61 o 
  -3   6   7      104.10      126.83      9.29 o 
  -2   6   7      140.07      117.76      7.98 o 
  -1   6   7       40.17       52.08      6.48 o 
   0   6   7      363.56      349.97     11.83 o 
   1   6   7        3.16       -2.07      5.84 o 
   2   6   7       84.45       82.24      8.61 o 
   3   6   7      194.56      191.35     11.75 o 
   4   6   7      106.90       95.39      9.43 o 
   5   6   7        5.24        6.43      5.77 o 
   6   6   7        1.74        7.90      5.72 o 
   7   6   7       89.43      116.10     10.87 o 
   8   6   7       27.35       26.08      5.31 o 
   9   6   7      674.78      639.99     25.04 o 
  10   6   7      413.87      409.35     20.98 o 
 -12   7   7      834.14      800.13     87.46 o 
 -11   7   7      292.85      330.15     36.05 o 
 -10   7   7      452.32      509.47     33.94 o 
  -9   7   7      744.03      721.82     59.98 o 
  -8   7   7     1237.36     1218.74     37.97 o 
  -7   7   7      188.40      209.33     13.21 o 
  -6   7   7      602.13      507.82     18.86 o 
  -5   7   7      404.03      396.46     19.49 o 
  -4   7   7        3.31        3.28      5.16 o 
  -3   7   7      160.19      186.71     13.45 o 
  -2   7   7     1296.82     1206.39     24.12 o 
  -1   7   7       18.20       23.95      6.06 o 
   0   7   7     1181.60     1069.79     23.13 o 
   1   7   7      794.48      770.04     19.76 o 
   2   7   7      871.70      816.68     20.95 o 
   3   7   7       13.68       25.94      7.82 o 
   4   7   7      432.00      436.27     19.35 o 
   5   7   7      114.46      109.43     11.65 o 
   6   7   7       47.76       44.51      9.76 o 
   7   7   7      246.31      275.53     15.21 o 
   8   7   7      194.56      222.71     15.13 o 
   9   7   7       13.87       31.07      6.02 o 
 -11   8   7      219.92      201.84     22.67 o 
 -10   8   7       98.47      135.03     19.86 o 
  -9   8   7     1076.72     1066.40     45.76 o 
  -8   8   7      283.81      281.93     18.86 o 
  -7   8   7      739.44      737.77     28.16 o 
  -6   8   7     2520.05     2355.58     42.36 o 
  -5   8   7      192.66      200.51     13.31 o 
  -4   8   7     3718.00     3481.08     45.24 o 
  -3   8   7     4675.38     4513.79     52.69 o 
  -2   8   7      115.77      147.95     10.36 o 
  -1   8   7     4247.49     4203.65     57.59 o 
   0   8   7      924.66      905.61     25.18 o 
   1   8   7        1.04        2.51      7.53 o 
   2   8   7     1190.26     1173.36     29.65 o 
   3   8   7      938.99      855.86     25.97 o 
   4   8   7       25.05       28.62      6.68 o 
   5   8   7     1889.59     1799.55     50.29 o 
   6   8   7     1194.49     1165.96     33.59 o 
   7   8   7       16.26       34.56      6.46 o 
   8   8   7     1000.30      962.16     31.67 o 
 -10   9   7       57.61       83.66     16.28 o 
  -9   9   7       53.41       84.44     17.08 o 
  -8   9   7      665.63      677.12     28.48 o 
  -7   9   7     1483.43     1437.12     40.86 o 
  -6   9   7        0.70       19.59      8.99 o 
  -5   9   7     2484.05     2349.29     78.84 o 
  -4   9   7      643.66      624.76     22.60 o 
  -3   9   7     2953.46     2710.91     45.76 o 
  -2   9   7     3155.89     3066.73     65.74 o 
  -1   9   7       15.73       22.54     10.54 o 
   0   9   7      889.02      873.00     30.96 o 
   1   9   7      408.96      447.71     28.79 o 
   2   9   7        3.24        4.06      6.74 o 
   3   9   7      162.15      198.77     17.67 o 
   4   9   7      377.36      436.53     20.35 o 
   5   9   7      406.21      388.65     20.38 o 
   6   9   7      389.16      428.48     21.63 o 
   7   9   7      403.31      409.38     25.27 o 
  -9  10   7      236.56      150.67     20.39 o 
  -8  10   7       30.20       52.05      9.14 o 
  -7  10   7       33.76       54.43      9.95 o 
  -6  10   7      264.95      273.46     18.73 o 
  -5  10   7      101.18      120.54     12.86 o 
  -4  10   7      326.07      343.87     32.48 o 
  -3  10   7      128.33      171.22     14.16 o 
  -2  10   7      315.62      335.17     19.92 o 
  -1  10   7        3.45       31.11     10.14 o 
   0  10   7      249.53      246.34     18.81 o 
   1  10   7       16.34       27.66      8.86 o 
   2  10   7      108.62      103.68     14.22 o 
   3  10   7       47.32       63.90     13.16 o 
   4  10   7        7.96       29.95      9.36 o 
   5  10   7        3.20       23.80      9.34 o 
   6  10   7      388.59      365.30     25.45 o 
  -7  11   7      118.58      154.00     17.71 o 
  -6  11   7       17.60       41.05      7.92 o 
  -5  11   7      254.07      298.18     35.63 o 
  -4  11   7      874.88      834.01     56.78 o 
  -3  11   7      133.28      172.22     41.20 o 
  -2  11   7      916.39      929.94     37.31 o 
  -1  11   7      503.76      486.15     24.82 o 
   0  11   7      110.67      170.15     18.50 o 
   1  11   7      629.78      662.20     29.75 o 
   2  11   7      134.86      136.87     15.73 o 
   3  11   7      462.37      434.06     31.08 o 
   4  11   7      651.23      593.32     30.82 o 
  -5  12   7        0.28       49.24     12.32 o 
  -4  12   7      754.60      610.69     49.33 o 
  -3  12   7     1073.89     1096.89     66.78 o 
  -2  12   7       99.00      126.75     16.65 o 
  -1  12   7      269.56      346.56     26.94 o 
   0  12   7       68.41      124.17     21.99 o 
   1  12   7      104.21      140.96     15.11 o 
 -14   0   8      129.11      170.58     26.86 o 
 -13   0   8     1109.67     1125.91     43.61 o 
 -12   0   8      319.34      378.06     25.82 o 
 -11   0   8      967.22      884.45     36.31 o 
 -10   0   8     1698.62     1698.51     49.34 o 
  -9   0   8      861.03      823.26     39.48 o 
  -8   0   8      279.45      290.04     28.04 o 
  -7   0   8    12947.05    13097.69    160.28 o 
  -6   0   8     7931.56     8159.17    141.62 o 
  -5   0   8     6750.26     6423.70     65.98 o 
  -4   0   8    24232.54    25309.22    209.23 o 
  -3   0   8      335.88      266.98     13.01 o 
  -2   0   8     2674.95     2251.70     46.63 o 
  -1   0   8     8656.41     8948.38     91.29 o 
   0   0   8       33.31       17.68      6.93 o 
   1   0   8      216.75      161.57     12.19 o 
   2   0   8     2511.25     2221.55     39.95 o 
   3   0   8       31.19       42.67      9.60 o 
   4   0   8     2324.03     2268.75     43.76 o 
   5   0   8     9149.05     9213.26    106.49 o 
   6   0   8     1810.25     1883.91     42.44 o 
   7   0   8      773.37      818.81     47.46 o 
   8   0   8     1121.33     1018.96     55.74 o 
   9   0   8      774.90      763.92     37.75 o 
  10   0   8      617.10      684.97     70.77 o 
  11   0   8      241.79      241.07     24.08 o 
 -15   1   8       35.49       78.78     11.00 o 
 -14   1   8      241.99      279.11     23.76 o 
 -13   1   8       10.93       40.85     11.75 o 
 -12   1   8      753.40      729.84     24.10 o 
 -11   1   8     1241.69     1176.85     29.72 o 
 -10   1   8       14.20       14.39      6.86 o 
  -9   1   8     1237.28     1131.16     31.20 o 
  -8   1   8     4236.40     4193.70     53.72 o 
  -7   1   8      145.30      115.27     10.99 o 
  -6   1   8     6451.99     6542.75     74.69 o 
  -5   1   8     2547.71     2308.01     30.16 o 
  -4   1   8     1875.01     2029.78     25.01 o 
  -3   1   8     8713.92     8964.51     57.03 o 
  -2   1   8     3337.95     3386.68     32.02 o 
  -1   1   8       10.48        3.13      3.88 o 
   0   1   8     3705.01     4189.48     35.73 o 
   1   1   8     2426.00     2576.91     29.97 o 
   2   1   8      322.34      346.08     12.20 o 
   3   1   8      842.27      852.52     18.85 o 
   4   1   8     1616.64     1524.47     25.01 o 
   5   1   8       26.58       32.59      6.66 o 
   6   1   8      366.17      389.16     16.28 o 
   7   1   8       47.71       46.30      7.80 o 
   8   1   8      623.09      640.76     25.93 o 
   9   1   8      480.78      532.13     36.05 o 
  10   1   8       60.26       92.06     11.03 o 
  11   1   8        5.88       27.85      7.08 o 
 -14   2   8       69.66       92.94     14.80 o 
 -13   2   8       59.13      101.64     27.82 o 
 -12   2   8       30.57       30.88      8.69 o 
 -11   2   8        8.42       10.19      8.38 o 
 -10   2   8       41.23       55.99     10.78 o 
  -9   2   8       22.71       25.74      7.38 o 
  -8   2   8       98.12      118.00     10.36 o 
  -7   2   8        4.38        3.89      7.02 o 
  -6   2   8       20.81       19.74      5.16 o 
  -5   2   8      147.72      126.36      7.88 o 
  -4   2   8        4.32       14.06      3.88 o 
  -3   2   8      301.24      371.29     10.39 o 
  -2   2   8       81.31       58.96      5.91 o 
  -1   2   8      206.88      200.41      8.95 o 
   0   2   8     2811.29     3112.68     48.38 o 
   1   2   8     2787.36     3047.50     30.55 o 
   2   2   8       30.82       79.90      7.00 o 
   3   2   8      887.62      867.77     22.04 o 
   4   2   8       20.15       12.88      5.89 o 
   5   2   8     2000.49     1900.45     32.81 o 
   6   2   8     1492.72     1368.07     35.25 o 
   7   2   8       12.50       10.26      6.30 o 
   8   2   8      215.68      237.22     14.00 o 
   9   2   8      350.20      353.81     19.13 o 
  10   2   8      155.29      207.57     28.47 o 
  11   2   8      117.37      156.34     13.86 o 
 -14   3   8      559.82      647.66     36.43 o 
 -13   3   8        6.36       41.23     11.22 o 
 -12   3   8       64.42       86.48     16.04 o 
 -11   3   8       18.92       29.80      8.85 o 
 -10   3   8        0.52       -5.28      6.05 o 
  -9   3   8      234.58      226.04     16.48 o 
  -8   3   8      789.71      748.99     21.18 o 
  -7   3   8     1156.76     1128.12     28.22 o 
  -6   3   8     2522.57     2474.82     31.58 o 
  -5   3   8     5276.77     5418.99     56.27 o 
  -4   3   8      198.43      189.23      7.91 o 
  -3   3   8     3895.42     3944.67     49.75 o 
  -2   3   8      472.58      426.36     14.05 o 
  -1   3   8      539.30      401.18     11.93 o 
   0   3   8      570.90      548.25     14.18 o 
   1   3   8      201.87      241.97     10.70 o 
   2   3   8     1513.36     1534.69     21.69 o 
   3   3   8      279.76      283.66     12.10 o 
   4   3   8      520.18      473.37     15.02 o 
   5   3   8       16.17       12.32      5.71 o 
   6   3   8      272.63      274.76     14.24 o 
   7   3   8      446.11      429.05     17.90 o 
   8   3   8      353.38      358.76     16.57 o 
   9   3   8      161.75      176.37     12.46 o 
  10   3   8       51.44       92.74     13.86 o 
  11   3   8      114.78      106.52     13.89 o 
 -14   4   8      150.06      161.09     21.48 o 
 -13   4   8      258.97      324.87     51.01 o 
 -12   4   8       44.29      115.46     17.36 o 
 -11   4   8      796.71      737.41     36.57 o 
 -10   4   8      105.91      116.61     13.32 o 
  -9   4   8       59.43       91.13     11.56 o 
  -8   4   8       32.91       24.79      8.46 o 
  -7   4   8     2582.33     2625.47     40.36 o 
  -6   4   8     1964.74     1982.21     28.62 o 
  -5   4   8      597.31      557.32     14.87 o 
  -4   4   8     2487.22     2305.28     26.62 o 
  -3   4   8      176.13      187.48     10.78 o 
  -2   4   8     2028.70     2072.08     28.69 o 
  -1   4   8      504.72      446.18     12.80 o 
   0   4   8      431.12      390.39     12.28 o 
   1   4   8     1235.37     1342.28     21.89 o 
   2   4   8      281.26      272.08     12.83 o 
   3   4   8     1563.33     1560.49     30.92 o 
   4   4   8       34.96       32.72      6.43 o 
   5   4   8      762.31      692.60     18.52 o 
   6   4   8      358.24      316.94     13.72 o 
   7   4   8      294.06      275.09     14.39 o 
   8   4   8      682.82      698.46     21.85 o 
   9   4   8      434.88      400.18     20.92 o 
  10   4   8       91.90      126.52     12.23 o 
 -13   5   8      257.08      296.44     27.80 o 
 -12   5   8      799.85      780.80     40.58 o 
 -11   5   8       27.58       37.84     12.88 o 
 -10   5   8      128.10      152.78     22.20 o 
  -9   5   8       57.91       65.25     10.60 o 
  -8   5   8      204.67      177.37     14.76 o 
  -7   5   8      174.90      149.90     12.39 o 
  -6   5   8     1338.72     1345.74     28.83 o 
  -5   5   8     1703.44     1618.60     31.50 o 
  -4   5   8      229.80      239.98      9.97 o 
  -3   5   8     2694.83     2653.12     30.77 o 
  -2   5   8     2490.65     2549.31     30.29 o 
  -1   5   8      180.26      164.10      8.79 o 
   0   5   8     1444.27     1418.50     22.37 o 
   1   5   8     1870.77     1853.28     30.12 o 
   2   5   8     2008.51     1939.06     31.86 o 
   3   5   8       10.28        2.93      6.57 o 
   4   5   8     1759.61     1609.01     27.86 o 
   5   5   8      685.41      610.76     17.63 o 
   6   5   8     1629.61     1521.58     28.41 o 
   7   5   8     1388.72     1351.18     31.29 o 
   8   5   8      178.76      159.88     14.63 o 
   9   5   8      895.10      866.74     32.20 o 
  10   5   8      791.24      781.03     29.45 o 
 -13   6   8      429.26      416.97     33.32 o 
 -12   6   8       15.44       31.85     10.99 o 
 -11   6   8      259.53      267.56     27.99 o 
 -10   6   8      955.76      923.35     90.93 o 
  -9   6   8       60.67       49.01     13.78 o 
  -8   6   8     2575.57     2359.31     49.67 o 
  -7   6   8     1239.71     1179.91     28.45 o 
  -6   6   8      291.23      257.28     14.61 o 
  -5   6   8       31.78       31.78      7.98 o 
  -4   6   8       99.47       98.20      8.52 o 
  -3   6   8      314.57      322.66     13.27 o 
  -2   6   8       29.78       20.35      5.46 o 
  -1   6   8     4426.05     4385.17     43.54 o 
   0   6   8      478.72      419.29     19.77 o 
   1   6   8        9.20        7.82      5.82 o 
   2   6   8     1946.29     1890.60     32.14 o 
   3   6   8      446.37      441.77     16.53 o 
   4   6   8      354.13      345.99     15.27 o 
   5   6   8      544.98      528.76     19.85 o 
   6   6   8       84.57      100.34     10.10 o 
   7   6   8      218.44      222.16     14.14 o 
   8   6   8      194.83      230.02     14.47 o 
   9   6   8      269.36      360.48     19.72 o 
 -12   7   8       75.94       92.99     17.56 o 
 -11   7   8      835.65      788.06     41.30 o 
 -10   7   8      155.65      156.67     22.06 o 
  -9   7   8     1145.41     1047.02     44.97 o 
  -8   7   8      245.25      236.58     16.45 o 
  -7   7   8      512.62      503.57     19.42 o 
  -6   7   8      886.26      896.50     32.90 o 
  -5   7   8      784.29      753.35     22.91 o 
  -4   7   8        0.31        1.78      4.93 o 
  -3   7   8     1038.33      965.63     25.85 o 
  -2   7   8     2414.43     2153.18     33.39 o 
  -1   7   8       26.84       42.85      8.44 o 
   0   7   8      822.93      749.24     20.34 o 
   1   7   8      512.94      454.51     16.08 o 
   2   7   8      599.79      535.82     17.57 o 
   3   7   8     1444.81     1387.31     33.19 o 
   4   7   8       31.47       38.20      8.49 o 
   5   7   8      743.98      702.99     25.17 o 
   6   7   8        7.05       31.34      6.65 o 
   7   7   8       71.75       96.16      9.63 o 
   8   7   8      270.74      236.10     14.67 o 
   9   7   8        5.20       25.22      6.33 o 
 -11   8   8       43.80       82.85     15.36 o 
 -10   8   8      388.91      387.59     30.40 o 
  -9   8   8       22.17       53.09     14.29 o 
  -8   8   8      942.94      897.24     49.65 o 
  -7   8   8       52.95       57.38     11.63 o 
  -6   8   8      255.43      220.67     13.82 o 
  -5   8   8        3.07       16.72      6.24 o 
  -4   8   8      283.22      323.12     18.10 o 
  -3   8   8        5.96       24.53      5.47 o 
  -2   8   8        0.57        4.31      5.73 o 
  -1   8   8        9.55       10.67      6.12 o 
   0   8   8      413.15      391.72     17.59 o 
   1   8   8      216.27      197.62     18.13 o 
   2   8   8       32.75       39.07      7.45 o 
   3   8   8      480.75      455.80     20.06 o 
   4   8   8      393.98      415.34     25.40 o 
   5   8   8      209.21      235.89     19.91 o 
   6   8   8      210.14      242.89     19.32 o 
   7   8   8       58.67      105.59     10.13 o 
   8   8   8      298.64      287.23     15.81 o 
 -10   9   8       11.14       50.96     11.13 o 
  -9   9   8      530.51      627.24     37.33 o 
  -8   9   8      738.95      680.22     28.46 o 
  -7   9   8        2.40       31.95      9.72 o 
  -6   9   8      341.51      363.25     20.90 o 
  -5   9   8      562.95      562.69     20.73 o 
  -4   9   8       49.51       86.99      9.48 o 
  -3   9   8       61.88       84.77      9.14 o 
  -2   9   8      807.80      797.70     24.54 o 
  -1   9   8      526.02      500.29     23.76 o 
   0   9   8     1274.90     1244.00     43.55 o 
   1   9   8      684.17      616.30     26.73 o 
   2   9   8       33.94       33.58     12.43 o 
   3   9   8      269.34      287.87     21.31 o 
   4   9   8      312.11      317.29     18.30 o 
   5   9   8      116.72      134.26     12.80 o 
   6   9   8      467.16      470.60     22.73 o 
   7   9   8      113.49      126.71     10.22 o 
  -9  10   8      331.13      393.82     31.10 o 
  -8  10   8      669.63      687.54     29.16 o 
  -7  10   8     1408.19     1329.71     41.02 o 
  -6  10   8      171.12      181.79     18.23 o 
  -5  10   8      599.78      626.10     32.10 o 
  -4  10   8     2112.33     2070.93     48.94 o 
  -3  10   8     1332.96     1305.12     43.56 o 
  -2  10   8      260.69      324.41     29.23 o 
  -1  10   8      799.06      816.85     43.16 o 
   0  10   8       26.19       49.67      9.49 o 
   1  10   8     2242.16     2146.32     74.33 o 
   2  10   8     1484.25     1464.83     44.14 o 
   3  10   8        1.62       38.17      9.64 o 
   4  10   8      945.81      920.23     36.96 o 
   5  10   8      666.99      642.62     32.49 o 
  -7  11   8       89.67      133.28     13.76 o 
  -6  11   8      134.32      190.34     31.39 o 
  -5  11   8       28.77       66.29     18.04 o 
  -4  11   8       55.33       61.80     19.52 o 
  -3  11   8      266.37      289.30     35.63 o 
  -2  11   8      362.03      433.90     23.32 o 
  -1  11   8       75.35      115.23     16.44 o 
   0  11   8      902.16      970.59     35.39 o 
   1  11   8     1182.15     1239.31     41.09 o 
   2  11   8       40.15       80.94     12.72 o 
   3  11   8      712.38      772.60     33.97 o 
  -3  12   8       99.26      131.30     24.69 o 
  -2  12   8      274.10      228.29     30.75 o 
  -1  12   8        1.13       28.97     18.90 o 
   0  12   8       87.14      145.88     25.53 o 
 -14   1   9      242.89      290.09     24.77 o 
 -13   1   9       65.90      110.66     12.49 o 
 -12   1   9     2624.16     2581.36     47.30 o 
 -11   1   9      293.93      313.36     16.56 o 
 -10   1   9     1634.40     1555.50     33.83 o 
  -9   1   9     2991.78     3028.26     46.65 o 
  -8   1   9      422.40      417.41     17.07 o 
  -7   1   9      942.88      932.20     23.46 o 
  -6   1   9     4604.06     4620.00     55.42 o 
  -5   1   9       67.60       57.95      5.09 o 
  -4   1   9      165.14      159.44      6.43 o 
  -3   1   9      812.42      801.23     14.57 o 
  -2   1   9        5.55       13.50      3.77 o 
  -1   1   9      763.01      671.49     13.48 o 
   0   1   9     4203.68     4302.54     41.64 o 
   1   1   9       28.97       23.54      5.88 o 
   2   1   9     2193.59     2190.03     29.62 o 
   3   1   9      237.78      215.23     10.95 o 
   4   1   9      475.40      442.50     14.88 o 
   5   1   9       68.98       63.19      8.64 o 
   6   1   9       33.38       28.85      7.27 o 
   7   1   9       94.71       70.81      8.98 o 
   8   1   9      202.47      204.57     15.40 o 
   9   1   9        7.15       19.87      7.39 o 
  10   1   9       23.93       35.36      7.64 o 
 -14   2   9      330.86      364.99     28.33 o 
 -13   2   9     2030.74     2001.62     50.86 o 
 -12   2   9        0.04       17.56      6.94 o 
 -11   2   9     5286.11     5003.86     80.38 o 
 -10   2   9     2648.74     2616.77     51.19 o 
  -9   2   9     1925.88     1766.26     45.50 o 
  -8   2   9     4305.32     4424.76     56.99 o 
  -7   2   9     2892.76     2860.21     42.61 o 
  -6   2   9       45.09       49.79      7.87 o 
  -5   2   9     2758.88     2682.68     40.07 o 
  -4   2   9      340.95      302.55      9.69 o 
  -3   2   9        1.32        5.93      4.52 o 
  -2   2   9     1618.96     1476.37     21.66 o 
  -1   2   9     2119.32     1984.22     24.87 o 
   0   2   9       45.97       37.73      5.80 o 
   1   2   9     7071.19     7225.61     55.20 o 
   2   2   9     1260.19     1238.89     20.33 o 
   3   2   9      844.24      819.57     18.59 o 
   4   2   9      515.36      488.05     17.23 o 
   5   2   9      142.07      144.45     11.11 o 
   6   2   9        3.28        0.38      5.01 o 
   7   2   9      161.53      170.22     19.78 o 
   8   2   9      110.56      135.12     11.09 o 
   9   2   9        8.03       18.63      6.51 o 
  10   2   9      188.78      267.86     19.01 o 
 -14   3   9      170.50      155.78     22.89 o 
 -13   3   9       13.01       19.52     16.21 o 
 -12   3   9      563.74      552.84     25.76 o 
 -11   3   9     1049.12      901.87     32.06 o 
 -10   3   9      382.37      382.66     21.56 o 
  -9   3   9      325.62      318.88     19.51 o 
  -8   3   9     1121.03     1105.41     26.31 o 
  -7   3   9     1231.86     1193.36     29.54 o 
  -6   3   9     1750.89     1724.28     26.77 o 
  -5   3   9     3072.93     3070.68     40.74 o 
  -4   3   9        5.94        9.57      4.31 o 
  -3   3   9     3703.92     3545.56     35.74 o 
  -2   3   9     5576.05     5882.66     50.42 o 
  -1   3   9       17.43       24.62      6.35 o 
   0   3   9     7939.32     7996.25     63.92 o 
   1   3   9     3166.28     3243.15     36.06 o 
   2   3   9      334.44      369.69     12.08 o 
   3   3   9     1498.83     1330.84     24.26 o 
   4   3   9      593.05      554.71     16.28 o 
   5   3   9      935.60      860.27     22.92 o 
   6   3   9     2105.99     2045.52     40.95 o 
   7   3   9      174.43      192.14     12.70 o 
   8   3   9      599.63      596.51     21.32 o 
   9   3   9     1818.17     1885.59     38.93 o 
  10   3   9      216.49      208.46     18.73 o 
 -14   4   9      151.12      181.07     58.45 o 
 -13   4   9       63.21      101.00     18.00 o 
 -12   4   9       11.63       14.41     14.88 o 
 -11   4   9        2.20       -4.07      7.39 o 
 -10   4   9       67.70       54.40      9.94 o 
  -9   4   9      166.96      143.97     13.96 o 
  -8   4   9     1240.89     1179.82     34.29 o 
  -7   4   9     1848.38     1728.28     40.48 o 
  -6   4   9      902.50      899.66     32.24 o 
  -5   4   9       64.56       65.35      7.06 o 
  -4   4   9      585.37      548.93     13.30 o 
  -3   4   9        9.45        8.04      4.65 o 
  -2   4   9     1451.36     1377.89     21.90 o 
  -1   4   9     2778.46     2690.48     33.91 o 
   0   4   9      598.82      579.98     15.24 o 
   1   4   9      211.47      196.01     10.21 o 
   2   4   9      603.81      591.01     16.07 o 
   3   4   9      184.89      159.71      9.93 o 
   4   4   9      719.83      692.09     18.37 o 
   5   4   9     2705.92     2549.00     37.19 o 
   6   4   9       67.80       64.62      8.33 o 
   7   4   9      621.13      609.82     20.73 o 
   8   4   9      602.75      590.41     20.81 o 
   9   4   9       42.10       52.89      8.50 o 
  10   4   9      850.14      825.60     33.87 o 
 -13   5   9        2.29       50.48     34.52 o 
 -12   5   9      182.55      221.57     24.02 o 
 -11   5   9       80.41       90.52     17.76 o 
 -10   5   9     1056.62      986.49     33.39 o 
  -9   5   9      110.29       77.41     13.69 o 
  -8   5   9      186.87      204.87     16.11 o 
  -7   5   9       13.94       13.36      8.45 o 
  -6   5   9      941.62      891.72     23.95 o 
  -5   5   9      393.40      379.16     16.87 o 
  -4   5   9       79.95       75.28      6.59 o 
  -3   5   9      333.15      330.47     12.85 o 
  -2   5   9      120.11      126.94      8.32 o 
  -1   5   9      128.37      152.97      9.20 o 
   0   5   9      136.02      147.68      8.88 o 
   1   5   9       13.79       27.06      6.86 o 
   2   5   9     1307.79     1246.92     26.20 o 
   3   5   9       42.93       38.31      8.51 o 
   4   5   9        1.37        0.47      4.38 o 
   5   5   9       28.96       46.58      7.23 o 
   6   5   9       65.67       84.35     10.82 o 
   7   5   9        4.54       17.56      5.76 o 
   8   5   9      195.13      218.87     15.99 o 
   9   5   9        1.32       27.79      4.96 o 
 -13   6   9      144.44      138.96     18.82 o 
 -12   6   9      150.73      137.27     20.73 o 
 -11   6   9      300.51      347.31     29.99 o 
 -10   6   9      121.42      143.19     19.85 o 
  -9   6   9       55.48       88.49     12.28 o 
  -8   6   9      249.28      214.98     16.79 o 
  -7   6   9       75.56       62.59      8.35 o 
  -6   6   9       30.32       34.61      7.41 o 
  -5   6   9       88.63       88.30      9.77 o 
  -4   6   9      926.05      862.11     24.15 o 
  -3   6   9     2537.48     2448.27     46.06 o 
  -2   6   9       40.42       54.65      6.61 o 
  -1   6   9     4525.55     4316.84     44.35 o 
   0   6   9     1190.74     1145.45     24.37 o 
   1   6   9     2123.24     1919.94     33.76 o 
   2   6   9     1999.23     1871.83     33.01 o 
   3   6   9       21.26       16.01      5.93 o 
   4   6   9      957.21      898.47     26.32 o 
   5   6   9     1176.43     1046.50     27.23 o 
   6   6   9       11.75       22.66      8.24 o 
   7   6   9      217.96      229.19     15.18 o 
   8   6   9      789.84      781.52     28.48 o 
   9   6   9       61.55       63.78     10.86 o 
 -12   7   9      660.20      646.73     39.92 o 
 -11   7   9       21.03       53.90     32.75 o 
 -10   7   9       62.02       90.70     22.18 o 
  -9   7   9     1040.46      983.58     43.82 o 
  -8   7   9       43.12       59.44      9.79 o 
  -7   7   9       31.15       55.86     11.19 o 
  -6   7   9      376.08      443.70     24.70 o 
  -5   7   9       59.69       55.66      8.73 o 
  -4   7   9      301.27      327.40     20.51 o 
  -3   7   9     2149.16     2119.41     33.98 o 
  -2   7   9     3283.01     3191.45     42.68 o 
  -1   7   9      116.49      105.64     10.58 o 
   0   7   9     1803.34     1689.00     30.31 o 
   1   7   9      196.35      237.60     12.50 o 
   2   7   9      283.48      283.77     13.85 o 
   3   7   9     1191.56     1162.07     30.98 o 
   4   7   9      140.44      148.21     13.81 o 
   5   7   9      347.97      369.01     17.77 o 
   6   7   9     1058.32      947.99     37.38 o 
   7   7   9      179.70      208.74     15.73 o 
   8   7   9      214.65      230.18     14.42 o 
 -11   8   9      709.19      748.98     40.56 o 
 -10   8   9     1028.33      984.13     46.31 o 
  -9   8   9       51.41       41.45     15.85 o 
  -8   8   9     1404.57     1423.52     52.81 o 
  -7   8   9      960.02      905.09     26.66 o 
  -6   8   9        4.28       20.92      5.70 o 
  -5   8   9     1577.28     1589.97     38.64 o 
  -4   8   9      992.01      955.91     26.72 o 
  -3   8   9       11.64       28.51      6.02 o 
  -2   8   9     1298.81     1256.28     30.64 o 
  -1   8   9      526.33      471.95     19.27 o 
   0   8   9      683.73      604.82     21.53 o 
   1   8   9      689.34      679.38     27.70 o 
   2   8   9      435.06      446.49     19.19 o 
   3   8   9       18.42       23.96      8.39 o 
   4   8   9      913.89      938.49     29.55 o 
   5   8   9      301.08      330.40     29.79 o 
   6   8   9        4.60       27.57      6.87 o 
   7   8   9      225.32      252.89     15.41 o 
 -10   9   9      153.67      180.89     21.39 o 
  -9   9   9      337.04      425.81     32.04 o 
  -8   9   9      264.94      308.83     30.80 o 
  -7   9   9      651.35      632.51     26.82 o 
  -6   9   9     1370.34     1347.47     40.81 o 
  -5   9   9      221.91      239.58     14.27 o 
  -4   9   9     1294.49     1284.09     64.44 o 
  -3   9   9     1371.38     1396.11     39.16 o 
  -2   9   9      295.65      310.46     17.17 o 
  -1   9   9      792.53      837.01     30.46 o 
   0   9   9        7.99       21.06      6.49 o 
   1   9   9      222.48      272.07     19.66 o 
   2   9   9      128.45      140.15     15.34 o 
   3   9   9       21.96       52.35     10.92 o 
   4   9   9       19.29       40.80      8.64 o 
   5   9   9      126.04      162.71     14.12 o 
   6   9   9        4.05       39.98      5.33 o 
  -8  10   9        4.76       78.07     23.36 o 
  -7  10   9       84.27      138.32     18.39 o 
  -6  10   9       30.77       61.32      9.41 o 
  -5  10   9       30.97       56.65     10.76 o 
  -4  10   9      169.08      205.30     25.77 o 
  -3  10   9        4.34       24.47     13.04 o 
  -2  10   9        1.68       19.07      9.05 o 
  -1  10   9      188.92      244.77     18.00 o 
   0  10   9       37.26       54.73      9.40 o 
   1  10   9        4.17       32.40      8.03 o 
   2  10   9       35.51       70.88     11.55 o 
   3  10   9       17.11       40.20      9.48 o 
   4  10   9        0.12       36.73      9.55 o 
  -6  11   9      137.16      182.47     19.30 o 
  -5  11   9       49.38       60.42     13.70 o 
  -4  11   9      228.67      254.61     32.82 o 
  -3  11   9       30.85       90.09     22.72 o 
  -2  11   9       75.94      102.70     15.36 o 
  -1  11   9      341.85      449.50     23.99 o 
   0  11   9      186.25      233.12     23.84 o 
   1  11   9       99.90      140.62     14.91 o 
   2  11   9       32.61       58.88     17.00 o 
 -14   0  10     1522.35     1533.12     80.29 o 
 -13   0  10       17.37       39.46      9.65 o 
 -12   0  10      822.43      881.55     38.39 o 
 -11   0  10     1120.68     1121.51     42.22 o 
 -10   0  10      620.20      600.19     30.22 o 
  -9   0  10      812.30      780.43     45.24 o 
  -8   0  10      867.64      814.04     33.66 o 
  -7   0  10     4428.11     4269.31     78.30 o 
  -6   0  10     2152.55     1995.06     49.53 o 
  -5   0  10     7171.00     7136.47    105.62 o 
  -4   0  10      247.66      261.63     17.23 o 
  -3   0  10     5170.05     5426.91     83.84 o 
  -2   0  10      572.43      468.10     18.16 o 
  -1   0  10      331.97      319.16     16.54 o 
   0   0  10      151.87      156.44     18.41 o 
   1   0  10       61.43       47.47      9.81 o 
   2   0  10       49.12       58.95     10.57 o 
   3   0  10      270.02      317.31     24.72 o 
   4   0  10       25.30       22.21      9.03 o 
   5   0  10     2134.71     2020.78     45.33 o 
   6   0  10       79.51       53.12     13.44 o 
   7   0  10      372.42      333.07     26.43 o 
   8   0  10      106.61       96.59     16.66 o 
   9   0  10      463.37      507.25     33.97 o 
  10   0  10      462.12      462.56     33.28 o 
 -14   1  10      558.44      547.97     26.91 o 
 -13   1  10      838.75      889.04     33.11 o 
 -12   1  10      388.03      384.67     22.28 o 
 -11   1  10        2.10       13.26      6.08 o 
 -10   1  10      560.58      516.39     22.81 o 
  -9   1  10      783.85      705.80     22.41 o 
  -8   1  10       28.78       38.83      8.37 o 
  -7   1  10     2376.80     2195.57     41.26 o 
  -6   1  10     5451.54     5429.45     63.38 o 
  -5   1  10       22.09       11.42      3.96 o 
  -4   1  10     3108.46     3070.69     28.65 o 
  -3   1  10       49.75       64.22      5.64 o 
  -2   1  10      748.59      738.83     14.28 o 
  -1   1  10      515.70      504.24     13.84 o 
   0   1  10      556.04      592.94     16.93 o 
   1   1  10       33.70       36.76      6.75 o 
   2   1  10      324.97      388.66     14.03 o 
   3   1  10      357.61      372.82     14.06 o 
   4   1  10       32.45       51.48      7.14 o 
   5   1  10      713.49      670.87     20.59 o 
   6   1  10      552.28      517.91     19.07 o 
   7   1  10      247.45      280.69     17.30 o 
   8   1  10      794.16      765.81     27.33 o 
   9   1  10      205.76      217.42     16.28 o 
  10   1  10        1.08       15.00      8.92 o 
 -14   2  10       28.17       53.46     11.85 o 
 -13   2  10      326.31      370.32     25.90 o 
 -12   2  10      107.30      118.92     14.47 o 
 -11   2  10      102.54       93.08     12.33 o 
 -10   2  10      314.74      321.53     16.54 o 
  -9   2  10      785.71      687.57     22.04 o 
  -8   2  10      594.70      614.39     20.34 o 
  -7   2  10      370.92      343.55     17.73 o 
  -6   2  10       93.71      102.82      9.77 o 
  -5   2  10     2512.33     2418.02     32.41 o 
  -4   2  10     3246.82     3229.63     33.59 o 
  -3   2  10      173.85      167.19      7.76 o 
  -2   2  10     2829.76     2699.17     28.83 o 
  -1   2  10      188.83      186.89      9.44 o 
   0   2  10        0.86        8.61      5.00 o 
   1   2  10     1276.62     1143.77     19.82 o 
   2   2  10      381.93      378.09     13.82 o 
   3   2  10      109.53      135.86      9.43 o 
   4   2  10     2966.67     2822.90     47.20 o 
   5   2  10      283.87      268.49     14.16 o 
   6   2  10        1.02        0.22      6.59 o 
   7   2  10      417.75      449.52     18.62 o 
   8   2  10        1.82       18.71      6.53 o 
   9   2  10      475.22      537.89     24.37 o 
  10   2  10      722.56      657.45     25.55 o 
 -14   3  10        2.20       27.64     10.28 o 
 -13   3  10      142.87      174.31     20.85 o 
 -12   3  10       11.90       12.84     12.59 o 
 -11   3  10       52.30       62.30     13.40 o 
 -10   3  10      366.40      391.79     21.96 o 
  -9   3  10       46.41       30.47      8.89 o 
  -8   3  10        6.62       13.21      6.02 o 
  -7   3  10       48.00       46.88      7.53 o 
  -6   3  10      666.47      663.79     20.04 o 
  -5   3  10      428.90      410.10     14.10 o 
  -4   3  10      634.23      598.51     16.37 o 
  -3   3  10      445.03      428.23     12.96 o 
  -2   3  10      932.86      915.04     24.82 o 
  -1   3  10        5.99        6.50      5.69 o 
   0   3  10       64.10       50.70      6.48 o 
   1   3  10      360.05      350.28     12.01 o 
   2   3  10       47.73       43.70      6.71 o 
   3   3  10      139.35      132.34      9.55 o 
   4   3  10      171.29      183.60     15.03 o 
   5   3  10        1.74       -0.30      4.83 o 
   6   3  10      357.12      347.62     16.29 o 
   7   3  10      218.66      211.90     13.55 o 
   8   3  10        8.45       28.98      8.54 o 
   9   3  10        1.38       23.63      8.31 o 
 -13   4  10       73.07      103.71     39.90 o 
 -12   4  10       26.92       70.70     15.62 o 
 -11   4  10      700.97      673.41     28.28 o 
 -10   4  10      470.80      525.15     25.28 o 
  -9   4  10        8.73       21.41      7.70 o 
  -8   4  10     2216.10     2023.47     46.35 o 
  -7   4  10     2457.14     2378.59     49.53 o 
  -6   4  10      371.06      313.49     14.42 o 
  -5   4  10     3972.49     3790.77     44.83 o 
  -4   4  10       62.54       51.43     10.69 o 
  -3   4  10     1994.38     2008.18     27.56 o 
  -2   4  10      981.24      969.66     19.23 o 
  -1   4  10      192.81      168.25      9.84 o 
   0   4  10       23.94       29.33      6.22 o 
   1   4  10     3803.65     3793.99     67.45 o 
   2   4  10      434.47      448.88     14.85 o 
   3   4  10       50.84       59.54      7.71 o 
   4   4  10     1430.66     1430.12     27.35 o 
   5   4  10      135.88      126.68      9.95 o 
   6   4  10      851.28      823.49     23.87 o 
   7   4  10     1081.95      999.37     27.20 o 
   8   4  10        7.54       27.26      7.81 o 
   9   4  10      303.06      268.40     21.42 o 
 -13   5  10       26.24       25.96     10.09 o 
 -12   5  10      636.18      672.27     52.91 o 
 -11   5  10      123.46      114.42     27.94 o 
 -10   5  10       60.33       97.54     12.88 o 
  -9   5  10     1053.85     1033.79     33.97 o 
  -8   5  10      423.62      440.37     24.79 o 
  -7   5  10     1539.45     1493.28     41.48 o 
  -6   5  10     4804.37     4771.02     61.60 o 
  -5   5  10     1080.69     1102.10     35.40 o 
  -4   5  10     3230.30     3273.11     41.63 o 
  -3   5  10     6322.60     6427.47     56.81 o 
  -2   5  10     1127.85     1020.43     20.00 o 
  -1   5  10      830.58      822.20     18.25 o 
   0   5  10     2444.73     2210.60     38.97 o 
   1   5  10       83.57       65.61      8.21 o 
   2   5  10     2747.17     2460.12     43.22 o 
   3   5  10     3055.03     2886.18     39.66 o 
   4   5  10       39.10       55.47      8.33 o 
   5   5  10     4069.86     4028.50     50.45 o 
   6   5  10     2473.81     2284.42     38.63 o 
   7   5  10      112.82      104.97     12.89 o 
   8   5  10     1747.06     1698.22     50.11 o 
 -12   6  10      203.30      182.83     23.42 o 
 -11   6  10     1427.67     1285.67     53.79 o 
 -10   6  10      979.60      839.40     68.88 o 
  -9   6  10      270.35      248.67     19.27 o 
  -8   6  10     1682.04     1588.34     42.07 o 
  -7   6  10      393.73      378.32     22.00 o 
  -6   6  10      337.27      330.78     18.18 o 
  -5   6  10      348.33      353.25     17.11 o 
  -4   6  10      270.34      245.94     14.31 o 
  -3   6  10      406.98      411.11     15.16 o 
  -2   6  10     1782.31     1754.10     27.06 o 
  -1   6  10     1014.28      966.84     22.58 o 
   0   6  10     1177.66     1153.78     25.21 o 
   1   6  10      671.43      649.20     19.34 o 
   2   6  10      461.02      433.15     16.73 o 
   3   6  10      955.45      955.21     27.28 o 
   4   6  10      729.34      688.92     19.47 o 
   5   6  10       19.74       30.83      6.95 o 
   6   6  10      452.67      509.32     21.90 o 
   7   6  10      142.04      169.83     12.86 o 
   8   6  10       21.06       31.72      4.90 o 
 -12   7  10      180.87      267.62     36.03 o 
 -11   7  10      140.97      162.58     51.90 o 
 -10   7  10      441.51      490.03     33.35 o 
  -9   7  10       50.08       84.29     16.17 o 
  -8   7  10      826.18      814.60     36.31 o 
  -7   7  10      273.47      280.56     19.01 o 
  -6   7  10      237.18      247.70     14.45 o 
  -5   7  10      196.25      179.53     13.49 o 
  -4   7  10      214.65      214.31     14.69 o 
  -3   7  10       34.82       36.38      7.54 o 
  -2   7  10      324.12      307.72     16.65 o 
  -1   7  10      237.57      251.81     14.84 o 
   0   7  10       23.57       37.07      7.72 o 
   1   7  10      166.65      208.09     12.03 o 
   2   7  10        8.99       22.85      4.90 o 
   3   7  10       50.88       47.66      8.01 o 
   4   7  10      235.15      263.59     25.78 o 
   5   7  10        1.91       25.44      6.42 o 
   6   7  10        3.23       32.39      9.84 o 
   7   7  10       29.14       63.06      7.60 o 
 -11   8  10      122.16      111.21     16.57 o 
 -10   8  10       15.90       35.06     10.77 o 
  -9   8  10      304.89      340.42     45.71 o 
  -8   8  10       20.43       40.42     15.45 o 
  -7   8  10      299.63      339.00     36.98 o 
  -6   8  10      108.93      124.35     11.13 o 
  -5   8  10     1588.33     1529.19     35.04 o 
  -4   8  10      589.57      583.72     30.19 o 
  -3   8  10        1.17       21.22      7.21 o 
  -2   8  10       40.31       63.51      8.72 o 
  -1   8  10      240.75      243.23     14.73 o 
   0   8  10       63.77       67.59      8.96 o 
   1   8  10      235.11      198.20     16.63 o 
   2   8  10      476.38      471.23     19.96 o 
   3   8  10       82.83       98.85     10.61 o 
   4   8  10      609.09      629.19     24.74 o 
   5   8  10      364.33      363.45     23.07 o 
   6   8  10      139.08      178.11     12.48 o 
  -9   9  10      659.13      623.20     68.63 o 
  -8   9  10        9.97       50.19     24.10 o 
  -7   9  10      413.42      467.50     30.77 o 
  -6   9  10       45.10       74.31      8.50 o 
  -5   9  10      387.74      432.29     18.86 o 
  -4   9  10      836.27      828.60     36.09 o 
  -3   9  10       74.06      120.37     13.04 o 
  -2   9  10       10.43       34.85      6.23 o 
  -1   9  10      384.23      414.64     26.18 o 
   0   9  10      135.41      163.04     15.45 o 
   1   9  10        0.05       20.57      7.01 o 
   2   9  10       85.54       93.63     12.67 o 
   3   9  10      333.66      330.97     22.52 o 
   4   9  10        8.41       35.11      9.27 o 
   5   9  10       95.35      110.03     12.75 o 
  -8  10  10      416.74      436.55     31.61 o 
  -7  10  10      185.83      218.26     17.31 o 
  -6  10  10      155.28      198.63     55.17 o 
  -5  10  10       13.80       67.37     11.74 o 
  -4  10  10        2.74       26.92     10.29 o 
  -3  10  10      111.53      145.61     23.80 o 
  -2  10  10      403.31      481.75     31.54 o 
  -1  10  10       28.86       75.48     10.77 o 
   0  10  10      450.16      466.72     25.10 o 
   1  10  10      621.13      583.96     27.80 o 
   2  10  10       42.76       66.96     11.19 o 
   3  10  10        2.10       49.61     10.79 o 
  -5  11  10        1.32       55.54     15.13 o 
  -4  11  10        3.50       24.25     10.94 o 
  -3  11  10      224.93      288.32     46.06 o 
  -2  11  10        0.26       26.00      8.00 o 
  -1  11  10      370.05      464.07     53.43 o 
   0  11  10      942.80      891.27     34.29 o 
 -14   1  11      258.73      311.02     34.35 o 
 -13   1  11      303.43      334.61     21.52 o 
 -12   1  11       35.99       52.55      9.45 o 
 -11   1  11     1297.98     1272.28     41.85 o 
 -10   1  11      448.23      454.72     19.34 o 
  -9   1  11      304.48      287.27     15.72 o 
  -8   1  11      295.67      302.03     15.73 o 
  -7   1  11     1217.69     1083.76     29.74 o 
  -6   1  11      248.67      240.00     13.87 o 
  -5   1  11       11.27        7.81      6.32 o 
  -4   1  11       20.65       24.24      5.41 o 
  -3   1  11      161.04      152.58      8.42 o 
  -2   1  11       54.11       51.89      6.47 o 
  -1   1  11      461.26      437.47     15.20 o 
   0   1  11      434.05      413.40     14.01 o 
   1   1  11      244.40      238.19     11.53 o 
   2   1  11      684.07      633.33     22.27 o 
   3   1  11       61.83       51.11      7.42 o 
   4   1  11       19.87       25.21      6.90 o 
   5   1  11      110.65      100.63      9.98 o 
   6   1  11      972.81      949.04     29.47 o 
   7   1  11      140.15      140.76     13.57 o 
   8   1  11      475.67      552.86     26.38 o 
   9   1  11      324.68      371.35     21.29 o 
 -14   2  11      664.61      655.63     32.10 o 
 -13   2  11       15.07       36.91     21.45 o 
 -12   2  11     1542.15     1562.18     56.23 o 
 -11   2  11     1448.69     1486.71     52.72 o 
 -10   2  11      297.64      294.15     16.09 o 
  -9   2  11     1264.97     1283.39     30.91 o 
  -8   2  11       12.22       13.82      6.34 o 
  -7   2  11       71.55       57.19      8.66 o 
  -6   2  11       10.33       10.78      6.21 o 
  -5   2  11      585.89      544.84     22.66 o 
  -4   2  11       49.76       35.86      5.49 o 
  -3   2  11     2030.15     2046.46     25.06 o 
  -2   2  11     4051.69     3997.26     37.95 o 
  -1   2  11      315.52      308.11     11.65 o 
   0   2  11     1166.06     1170.76     20.35 o 
   1   2  11     1717.29     1716.72     28.75 o 
   2   2  11      790.03      668.06     17.81 o 
   3   2  11     1016.32      973.71     24.39 o 
   4   2  11       46.07       41.40      7.49 o 
   5   2  11       87.24      106.06      9.97 o 
   6   2  11       85.03      118.89     11.81 o 
   7   2  11      745.71      756.49     27.19 o 
   8   2  11        2.81       31.30      7.24 o 
   9   2  11      642.88      745.72     28.19 o 
 -13   3  11     1675.23     1646.90     47.28 o 
 -12   3  11      681.00      652.47     28.62 o 
 -11   3  11      434.76      492.22     34.15 o 
 -10   3  11     2614.22     2522.59     55.25 o 
  -9   3  11      169.91      178.06     23.51 o 
  -8   3  11      443.76      423.79     17.81 o 
  -7   3  11     2689.29     2594.32     43.15 o 
  -6   3  11     1814.76     1781.86     39.22 o 
  -5   3  11      145.38      173.93     11.91 o 
  -4   3  11     2995.43     2834.20     38.08 o 
  -3   3  11      479.13      479.62     15.49 o 
  -2   3  11      864.71      853.00     20.46 o 
  -1   3  11     4064.02     3919.89     46.43 o 
   0   3  11      634.31      602.93     15.14 o 
   1   3  11     2658.61     2649.68     32.29 o 
   2   3  11     2594.36     2408.03     34.67 o 
   3   3  11        1.76        5.09      5.21 o 
   4   3  11     2196.93     2079.59     37.51 o 
   5   3  11     1968.08     1797.55     35.78 o 
   6   3  11      399.83      435.54     18.57 o 
   7   3  11      317.89      393.18     18.23 o 
   8   3  11      565.35      643.14     26.38 o 
   9   3  11       50.46       74.59     10.72 o 
 -13   4  11       75.43      118.72     17.80 o 
 -12   4  11      193.01      262.26     29.65 o 
 -11   4  11     1053.01      947.28     45.00 o 
 -10   4  11      500.23      482.33     24.73 o 
  -9   4  11      370.54      368.07     21.74 o 
  -8   4  11     2765.08     2636.50     55.06 o 
  -7   4  11      193.68      173.45     16.98 o 
  -6   4  11     2146.57     2062.64     37.61 o 
  -5   4  11     1716.64     1633.87     30.37 o 
  -4   4  11       69.87       69.94     10.84 o 
  -3   4  11     4141.10     4050.54     42.71 o 
  -2   4  11     1106.91     1065.13     36.26 o 
  -1   4  11      388.45      395.49     13.80 o 
   0   4  11     3710.83     3647.70     38.53 o 
   1   4  11      179.72      209.67     11.16 o 
   2   4  11      974.78      943.05     25.31 o 
   3   4  11     1553.48     1437.43     27.44 o 
   4   4  11      301.43      342.53     14.77 o 
   5   4  11      801.20      794.78     23.51 o 
   6   4  11      851.72      862.40     25.20 o 
   7   4  11        1.59       40.11      5.82 o 
   8   4  11      272.53      326.25     16.57 o 
 -13   5  11       46.48       67.63     16.63 o 
 -12   5  11       18.63       38.15     17.99 o 
 -11   5  11      112.62      143.40     15.40 o 
 -10   5  11      254.99      253.81     19.17 o 
  -9   5  11      413.22      409.21     23.38 o 
  -8   5  11        2.05       17.75      6.91 o 
  -7   5  11      341.25      299.52     20.33 o 
  -6   5  11       54.21       56.22     10.83 o 
  -5   5  11        4.26       13.57      6.35 o 
  -4   5  11      340.08      335.08     13.76 o 
  -3   5  11      101.74      103.85      8.88 o 
  -2   5  11       15.93       27.04      5.52 o 
  -1   5  11        0.35        2.69      5.28 o 
   0   5  11      137.03      154.26     15.07 o 
   1   5  11      387.99      323.90     16.61 o 
   2   5  11      122.44      128.02      9.55 o 
   3   5  11       21.91       33.48      6.03 o 
   4   5  11       36.28       64.35      8.65 o 
   5   5  11      437.74      431.88     16.77 o 
   6   5  11       21.53       47.45      6.38 o 
   7   5  11        4.53       20.32      5.48 o 
   8   5  11        4.90       25.19      8.61 o 
 -12   6  11      271.37      237.11     26.07 o 
 -11   6  11      871.49      986.13     59.19 o 
 -10   6  11        2.67       48.00     17.62 o 
  -9   6  11     1019.56      957.27     33.87 o 
  -8   6  11      146.43      151.98     16.71 o 
  -7   6  11       30.31       50.22      9.58 o 
  -6   6  11      822.85      831.92     37.73 o 
  -5   6  11     1713.00     1657.78     42.70 o 
  -4   6  11      583.92      519.16     19.67 o 
  -3   6  11      448.63      434.61     18.24 o 
  -2   6  11      657.48      642.62     16.60 o 
  -1   6  11        0.24        4.92      4.59 o 
   0   6  11     3161.34     3003.27     43.49 o 
   1   6  11     2007.88     1761.55     38.94 o 
   2   6  11       67.29       91.01      9.02 o 
   3   6  11      923.52      875.55     29.45 o 
   4   6  11       69.81       79.43      7.92 o 
   5   6  11       35.25       31.03      6.83 o 
   6   6  11      493.41      464.35     20.41 o 
   7   6  11      138.64      155.90     13.80 o 
 -11   7  11      224.32      188.55     23.51 o 
 -10   7  11     1353.10     1262.03     52.88 o 
  -9   7  11      201.01      240.19     39.33 o 
  -8   7  11      902.77      855.30     32.13 o 
  -7   7  11     1899.23     1911.74     48.34 o 
  -6   7  11      681.42      649.04     22.28 o 
  -5   7  11      373.89      386.53     17.74 o 
  -4   7  11     1507.98     1549.82     34.80 o 
  -3   7  11      622.74      593.22     21.07 o 
  -2   7  11      608.19      592.97     21.05 o 
  -1   7  11     1324.68     1260.66     31.15 o 
   0   7  11        2.26       22.29      4.84 o 
   1   7  11     1796.69     1674.05     32.81 o 
   2   7  11     1965.98     1874.55     38.82 o 
   3   7  11      192.89      187.64     16.33 o 
   4   7  11      314.23      326.43     16.93 o 
   5   7  11      464.91      551.35     26.24 o 
   6   7  11        9.58       51.20      7.59 o 
 -10   8  11       97.46      138.81     20.14 o 
  -9   8  11       59.48      121.85     18.11 o 
  -8   8  11      518.28      576.26     34.57 o 
  -7   8  11      151.35      152.92     14.50 o 
  -6   8  11      925.22      881.79     26.76 o 
  -5   8  11      234.65      291.33     15.85 o 
  -4   8  11       34.43       58.89     17.69 o 
  -3   8  11      149.23      160.66     14.56 o 
  -2   8  11      170.93      182.66     15.80 o 
  -1   8  11        3.26       35.29      6.29 o 
   0   8  11      103.10      150.33     12.06 o 
   1   8  11      647.85      644.37     42.08 o 
   2   8  11      461.18      462.01     25.39 o 
   3   8  11       26.67       58.66     11.19 o 
   4   8  11      805.74      811.73     28.26 o 
   5   8  11        0.07       28.28      6.12 o 
  -9   9  11      142.14      159.90     20.43 o 
  -8   9  11       31.40       35.89     10.35 o 
  -7   9  11      448.32      530.82     32.29 o 
  -6   9  11       73.43       95.59      9.63 o 
  -5   9  11      151.18      194.57     15.75 o 
  -4   9  11        6.40       59.94     13.85 o 
  -3   9  11      203.30      219.44     16.81 o 
  -2   9  11        6.90       30.82     20.02 o 
  -1   9  11       76.56       78.57     11.16 o 
   0   9  11        2.23       33.58      8.18 o 
   1   9  11       35.69       79.48     17.69 o 
   2   9  11        2.81       30.39      7.27 o 
   3   9  11      401.43      404.09     44.88 o 
   4   9  11        0.70       42.44      7.39 o 
  -7  10  11       74.85       82.06     20.70 o 
  -6  10  11      108.41      118.45     22.15 o 
  -5  10  11        1.36       36.99      7.30 o 
  -4  10  11      101.05      166.36     15.25 o 
  -3  10  11       55.55       94.19     14.02 o 
  -2  10  11       48.13       66.41     14.29 o 
  -1  10  11        4.81       34.03      8.82 o 
   0  10  11       46.51       70.37     14.12 o 
   1  10  11        0.13       42.44      9.76 o 
   2  10  11       17.99       41.73     10.57 o 
 -13   0  12       89.36      143.18     17.58 o 
 -12   0  12       21.39       42.55     10.19 o 
 -11   0  12      414.50      372.18     57.61 o 
 -10   0  12      361.41      351.70     34.11 o 
  -9   0  12      233.67      304.39     22.84 o 
  -8   0  12       44.44       42.38     21.54 o 
  -7   0  12       12.65       30.35     10.69 o 
  -6   0  12     2905.65     2816.91     64.26 o 
  -5   0  12     1659.44     1607.16     47.03 o 
  -4   0  12       18.18        9.76      9.69 o 
  -3   0  12     1440.21     1419.33     38.20 o 
  -2   0  12      871.88      904.00     27.22 o 
  -1   0  12      454.99      404.53     19.82 o 
   0   0  12     2024.93     1997.30     43.08 o 
   1   0  12     2300.04     2226.17     46.72 o 
   2   0  12       40.73       62.24     10.78 o 
   3   0  12     6020.08     5629.50     83.54 o 
   4   0  12      423.46      408.28     22.07 o 
   5   0  12        8.99        9.76      9.60 o 
   6   0  12     2996.53     2881.52     77.70 o 
   7   0  12      779.74      797.94     41.37 o 
   8   0  12      359.43      372.98     30.85 o 
 -13   1  12      407.17      459.72     58.44 o 
 -12   1  12       45.45       60.71     10.62 o 
 -11   1  12      218.68      242.83     15.41 o 
 -10   1  12      944.58      889.77     26.76 o 
  -9   1  12       11.11       21.26      7.37 o 
  -8   1  12     1033.39      924.32     26.12 o 
  -7   1  12     1159.62     1047.71     29.01 o 
  -6   1  12      108.42      122.51     10.96 o 
  -5   1  12     1315.17     1242.11     29.32 o 
  -4   1  12       35.05       26.96      7.41 o 
  -3   1  12     1302.40     1237.09     21.75 o 
  -2   1  12     1197.88     1219.32     22.43 o 
  -1   1  12      589.83      578.85     18.51 o 
   0   1  12      136.73      131.10     11.65 o 
   1   1  12      600.24      591.17     16.99 o 
   2   1  12     2282.45     2270.50     34.18 o 
   3   1  12       31.80       44.30      6.67 o 
   4   1  12      966.12      959.86     25.60 o 
   5   1  12      635.98      624.79     21.33 o 
   6   1  12        0.42       12.56      8.71 o 
   7   1  12      711.47      683.66     27.18 o 
   8   1  12      431.33      430.15     23.08 o 
 -13   2  12        5.81       42.24     11.38 o 
 -12   2  12      263.23      330.51     21.55 o 
 -11   2  12       46.09       55.29     10.98 o 
 -10   2  12      477.30      529.16     25.07 o 
  -9   2  12      168.23      210.65     22.12 o 
  -8   2  12      158.03      195.12     14.96 o 
  -7   2  12      825.97      811.74     33.06 o 
  -6   2  12       77.64       66.32      8.92 o 
  -5   2  12      499.52      503.05     19.09 o 
  -4   2  12       25.96       21.62      4.72 o 
  -3   2  12      372.87      392.20     11.62 o 
  -2   2  12        0.66       11.14      4.07 o 
  -1   2  12     1391.95     1383.55     22.41 o 
   0   2  12     1365.67     1216.62     31.08 o 
   1   2  12      123.42      123.22      9.36 o 
   2   2  12     1459.83     1415.62     26.42 o 
   3   2  12       63.20       79.79     10.01 o 
   4   2  12        7.81        6.86      5.27 o 
   5   2  12      466.59      441.64     18.80 o 
   6   2  12       53.66       72.18     11.20 o 
   7   2  12       44.17       50.52      9.45 o 
   8   2  12       17.83       50.88      9.77 o 
 -13   3  12      211.59      265.52     20.74 o 
 -12   3  12       80.25      106.89     13.00 o 
 -11   3  12      132.71      169.56     16.30 o 
 -10   3  12       40.22       60.74     11.33 o 
  -9   3  12      358.62      347.86     21.27 o 
  -8   3  12       60.94       62.51     11.39 o 
  -7   3  12       20.30       17.61      7.65 o 
  -6   3  12       92.97       97.73     10.11 o 
  -5   3  12     1076.07     1056.95     27.05 o 
  -4   3  12      563.98      506.64     26.15 o 
  -3   3  12      494.46      488.39     15.72 o 
  -2   3  12     1006.47      944.84     20.01 o 
  -1   3  12       83.80       79.43      7.03 o 
   0   3  12      777.13      742.30     17.07 o 
   1   3  12        3.17        7.28      5.61 o 
   2   3  12     1657.36     1481.78     30.70 o 
   3   3  12      393.44      369.36     16.50 o 
   4   3  12       79.33       98.46     10.01 o 
   5   3  12      399.13      375.88     17.50 o 
   6   3  12      571.91      510.92     22.48 o 
   7   3  12      272.68      322.55     25.15 o 
   8   3  12      394.79      423.85     22.15 o 
 -13   4  12       13.82       25.95      6.90 o 
 -12   4  12      288.86      378.89     29.75 o 
 -11   4  12      762.72      729.91     31.11 o 
 -10   4  12       10.78       17.58     19.21 o 
  -9   4  12     1980.30     1861.95     47.95 o 
  -8   4  12     1356.15     1238.70     37.63 o 
  -7   4  12     1244.26     1143.88     35.70 o 
  -6   4  12     1869.37     1792.55     42.32 o 
  -5   4  12      212.73      253.37     14.32 o 
  -4   4  12     5502.39     5191.37     57.67 o 
  -3   4  12     1100.91     1056.92     24.00 o 
  -2   4  12       44.46       47.66      6.79 o 
  -1   4  12      303.89      276.70     11.29 o 
   0   4  12      143.19      164.21     10.18 o 
   1   4  12      638.93      639.53     17.88 o 
   2   4  12      365.90      380.01     15.08 o 
   3   4  12      574.06      609.56     18.41 o 
   4   4  12      122.47      140.51     11.27 o 
   5   4  12      763.49      772.79     24.06 o 
   6   4  12      349.04      335.99     16.99 o 
   7   4  12       20.91       43.56      6.29 o 
 -12   5  12       56.63       87.76     17.29 o 
 -11   5  12     1049.21     1131.66     42.11 o 
 -10   5  12     2023.65     2018.77     51.94 o 
  -9   5  12        2.32       16.79      7.48 o 
  -8   5  12     3189.94     3113.27     63.52 o 
  -7   5  12     2834.75     2778.98     58.36 o 
  -6   5  12       48.15       63.41     13.84 o 
  -5   5  12     1844.51     1739.44     51.42 o 
  -4   5  12      606.12      654.76     18.66 o 
  -3   5  12     1244.09     1290.78     26.62 o 
  -2   5  12     2551.35     2446.80     37.49 o 
  -1   5  12      363.54      348.38     14.98 o 
   0   5  12      591.35      560.98     22.23 o 
   1   5  12     2410.11     2211.83     36.95 o 
   2   5  12      773.46      734.74     19.84 o 
   3   5  12      295.17      315.16     14.06 o 
   4   5  12     1098.94     1087.55     28.54 o 
   5   5  12      500.40      501.51     20.07 o 
   6   5  12        7.21       39.41     10.99 o 
   7   5  12       19.00       63.39      6.80 o 
 -11   6  12      197.39      192.22     25.53 o 
 -10   6  12      139.86      186.71     26.02 o 
  -9   6  12      711.06      727.48     30.06 o 
  -8   6  12      231.74      232.71     30.86 o 
  -7   6  12      120.40      141.27     14.63 o 
  -6   6  12     1152.07     1113.89     35.75 o 
  -5   6  12       12.64       35.06      7.60 o 
  -4   6  12      224.82      245.44     14.54 o 
  -3   6  12     2252.86     2218.47     41.89 o 
  -2   6  12       89.22       97.11     12.13 o 
  -1   6  12      789.88      750.74     20.85 o 
   0   6  12     1450.55     1382.69     29.22 o 
   1   6  12        3.11       22.33      5.44 o 
   2   6  12      299.21      322.98     14.17 o 
   3   6  12      513.32      523.63     17.67 o 
   4   6  12        0.97       13.92      4.32 o 
   5   6  12      554.23      553.28     21.89 o 
   6   6  12      547.47      576.05     25.60 o 
 -11   7  12        8.78       11.14     11.04 o 
 -10   7  12      116.33      128.29     19.56 o 
  -9   7  12      113.37      117.96     13.34 o 
  -8   7  12       25.83       62.87     10.23 o 
  -7   7  12       87.31      120.97     18.58 o 
  -6   7  12      121.29      125.53     13.83 o 
  -5   7  12      517.97      488.67     19.73 o 
  -4   7  12        3.03       15.87      5.25 o 
  -3   7  12     1030.82     1013.97     33.43 o 
  -2   7  12      124.71      153.11     14.90 o 
  -1   7  12      339.59      366.34     18.21 o 
   0   7  12        2.70       21.26      5.75 o 
   1   7  12      248.64      273.02     21.41 o 
   2   7  12       30.09       60.47      8.10 o 
   3   7  12       62.07       81.75      9.15 o 
   4   7  12      133.03      146.93     12.22 o 
   5   7  12      517.17      557.10     22.18 o 
  -9   8  12     1111.93     1049.49     48.01 o 
  -8   8  12       95.12      155.70     14.72 o 
  -7   8  12      225.31      283.99     20.99 o 
  -6   8  12      909.07      928.97     33.58 o 
  -5   8  12       31.61       57.17      7.47 o 
  -4   8  12      213.47      263.52     30.41 o 
  -3   8  12       94.07      148.07     14.55 o 
  -2   8  12      228.11      249.97     18.06 o 
  -1   8  12       67.44      111.58     12.68 o 
   0   8  12        1.01       24.26      7.39 o 
   1   8  12        1.44       24.14      6.86 o 
   2   8  12        2.26       31.22      7.28 o 
   3   8  12       42.63       67.75      8.45 o 
   4   8  12       21.68       60.61      8.10 o 
  -8   9  12       25.75       86.00     21.83 o 
  -7   9  12      313.09      358.06     23.90 o 
  -6   9  12        6.28       48.22      9.05 o 
  -5   9  12      299.83      335.51     20.48 o 
  -4   9  12      331.12      384.31     48.88 o 
  -3   9  12       35.28       56.65      8.71 o 
  -2   9  12      288.40      328.41     33.25 o 
  -1   9  12      279.48      307.92     26.05 o 
   0   9  12      188.96      193.64     16.98 o 
   1   9  12       94.79      121.77     13.79 o 
   2   9  12      392.86      401.90     24.33 o 
  -5  10  12      353.76      371.62     30.27 o 
  -4  10  12       23.95       56.62      8.13 o 
  -3  10  12      681.45      734.82     37.55 o 
  -2  10  12      967.55      959.15     44.03 o 
  -1  10  12       25.18       67.89     13.12 o 
   0  10  12      382.02      370.48     45.96 o 
 -13   1  13      237.01      261.41     19.79 o 
 -12   1  13      139.86      156.95     15.61 o 
 -11   1  13      166.63      234.48     18.06 o 
 -10   1  13        6.27       28.83      7.05 o 
  -9   1  13        9.44       17.15      6.30 o 
  -8   1  13       29.58       31.40      8.69 o 
  -7   1  13      480.02      431.09     18.98 o 
  -6   1  13      428.82      417.78     18.72 o 
  -5   1  13     1087.47     1045.96     27.96 o 
  -4   1  13     2247.45     2068.56     39.77 o 
  -3   1  13       19.99       16.41      5.42 o 
  -2   1  13     2034.19     1939.93     37.26 o 
  -1   1  13     1175.63     1143.32     26.16 o 
   0   1  13      260.34      252.47     12.14 o 
   1   1  13     1593.61     1404.15     26.86 o 
   2   1  13     1281.46     1153.27     24.85 o 
   3   1  13     1084.82     1075.22     27.20 o 
   4   1  13      552.11      571.15     20.61 o 
   5   1  13      615.43      641.79     25.96 o 
   6   1  13       84.87      114.21     13.41 o 
   7   1  13      735.43      762.21     28.96 o 
 -13   2  13      355.76      386.36     23.64 o 
 -12   2  13      864.48      856.33     34.04 o 
 -11   2  13        3.32       13.83      7.71 o 
 -10   2  13      484.17      513.74     25.87 o 
  -9   2  13       15.01       30.10      6.57 o 
  -8   2  13      245.19      226.43     20.95 o 
  -7   2  13      263.55      284.95     15.66 o 
  -6   2  13     1533.58     1454.17     33.13 o 
  -5   2  13     2405.07     2234.42     41.64 o 
  -4   2  13     1461.13     1372.79     32.18 o 
  -3   2  13     3372.68     3325.92     39.53 o 
  -2   2  13       62.87       83.44      7.62 o 
  -1   2  13     2311.79     2223.68     32.86 o 
   0   2  13     2123.08     2075.82     36.32 o 
   1   2  13        1.97        7.56      4.59 o 
   2   2  13     2485.90     2216.26     38.97 o 
   3   2  13     1874.31     1720.57     39.55 o 
   4   2  13      180.88      160.60     12.02 o 
   5   2  13      877.91      885.17     26.06 o 
   6   2  13     1295.24     1357.74     38.76 o 
   7   2  13       55.33       92.20     11.70 o 
 -13   3  13      598.70      610.47     28.70 o 
 -12   3  13      654.92      680.75     30.72 o 
 -11   3  13     1282.94     1245.16     40.72 o 
 -10   3  13      201.25      238.77     24.14 o 
  -9   3  13      786.84      760.28     37.56 o 
  -8   3  13      821.11      852.45     32.90 o 
  -7   3  13       38.82       44.58     10.59 o 
  -6   3  13      611.59      623.80     21.83 o 
  -5   3  13     1050.76      968.85     30.48 o 
  -4   3  13        4.26       10.30      4.04 o 
  -3   3  13     2455.99     2368.77     32.97 o 
  -2   3  13     2687.50     2635.78     32.40 o 
  -1   3  13       38.50       54.52      6.04 o 
   0   3  13      525.47      559.42     15.23 o 
   1   3  13     1427.27     1282.79     28.83 o 
   2   3  13        7.09        9.23      4.78 o 
   3   3  13      106.35      112.63     10.43 o 
   4   3  13      736.06      648.75     21.75 o 
   5   3  13       15.43       38.58      9.64 o 
   6   3  13       65.40       89.92      9.44 o 
   7   3  13       90.08      111.87     11.78 o 
 -12   4  13      316.07      379.94     26.60 o 
 -11   4  13       78.24      114.42     22.40 o 
 -10   4  13      680.46      682.50     30.68 o 
  -9   4  13      315.35      354.82     22.69 o 
  -8   4  13      470.79      508.17     25.73 o 
  -7   4  13     1109.16     1114.89     36.40 o 
  -6   4  13        9.16       28.03      6.51 o 
  -5   4  13     1430.59     1296.99     35.82 o 
  -4   4  13      682.87      655.23     23.41 o 
  -3   4  13       68.82       71.13      7.81 o 
  -2   4  13      197.38      215.10     10.89 o 
  -1   4  13      295.30      322.19     11.97 o 
   0   4  13        2.32       14.00      4.28 o 
   1   4  13      440.62      437.99     15.56 o 
   2   4  13      415.98      398.77     15.46 o 
   3   4  13      132.62      169.86     12.30 o 
   4   4  13        4.02       19.00      5.19 o 
   5   4  13       94.70      137.37     11.62 o 
   6   4  13       25.90       50.77      7.78 o 
 -12   5  13      248.40      264.98     19.53 o 
 -11   5  13        5.59       47.46      9.76 o 
 -10   5  13      208.16      229.86     19.20 o 
  -9   5  13       27.46       45.19     10.00 o 
  -8   5  13       71.45       93.85     13.50 o 
  -7   5  13       30.88       37.25      9.07 o 
  -6   5  13      641.49      623.78     57.62 o 
  -5   5  13       36.84       31.37      8.64 o 
  -4   5  13      647.53      640.31     18.92 o 
  -3   5  13        4.43       15.15      4.53 o 
  -2   5  13        7.66        9.48      5.12 o 
  -1   5  13        0.11        8.19      5.12 o 
   0   5  13       98.47      101.53      8.35 o 
   1   5  13        9.77       15.44      4.85 o 
   2   5  13       57.28       76.40      7.73 o 
   3   5  13       24.03       48.90      6.54 o 
   4   5  13      206.49      213.02     13.69 o 
   5   5  13      397.74      390.98     18.11 o 
   6   5  13       40.44       72.22     10.91 o 
 -11   6  13      536.62      546.23     27.98 o 
 -10   6  13      920.94      915.83     35.50 o 
  -9   6  13      271.34      275.86     23.62 o 
  -8   6  13       87.57      105.03     13.59 o 
  -7   6  13        4.54       17.08      7.46 o 
  -6   6  13       19.80       29.58      7.47 o 
  -5   6  13        0.01       17.02      6.76 o 
  -4   6  13      791.89      709.43     23.59 o 
  -3   6  13      423.37      431.25     18.79 o 
  -2   6  13      488.58      492.11     44.88 o 
  -1   6  13      418.43      445.19     19.17 o 
   0   6  13       12.94       28.84      5.94 o 
   1   6  13      104.11      120.77     11.73 o 
   2   6  13       17.19       20.54      5.18 o 
   3   6  13      150.99      174.64     11.11 o 
   4   6  13        9.87       27.87      4.87 o 
   5   6  13       51.59       89.33      9.29 o 
 -10   7  13      161.14      159.81     21.28 o 
  -9   7  13      289.41      291.19     20.64 o 
  -8   7  13      515.69      564.89     27.47 o 
  -7   7  13       54.38       61.35     10.13 o 
  -6   7  13      384.12      368.94     22.28 o 
  -5   7  13      544.99      562.46     25.83 o 
  -4   7  13       13.76       21.57      6.51 o 
  -3   7  13      800.85      813.68     30.62 o 
  -2   7  13     1950.75     1969.98     49.01 o 
  -1   7  13        1.47       24.22      7.12 o 
   0   7  13      536.05      542.00     21.45 o 
   1   7  13      302.07      318.42     20.69 o 
   2   7  13       44.34       63.56      6.51 o 
   3   7  13       81.25       87.15     11.88 o 
   4   7  13        6.11       33.00     11.49 o 
  -9   8  13      562.49      605.76     35.64 o 
  -8   8  13      284.78      318.41     37.67 o 
  -7   8  13      646.10      675.01     29.60 o 
  -6   8  13     1195.06     1094.96     37.35 o 
  -5   8  13       21.69       61.02     12.56 o 
  -4   8  13      295.46      338.40     21.07 o 
  -3   8  13     1016.47      999.10     34.79 o 
  -2   8  13       71.81      108.66     12.87 o 
  -1   8  13      509.73      505.81     24.88 o 
   0   8  13      607.28      713.71     24.82 o 
   1   8  13       57.70       76.20     10.60 o 
   2   8  13      490.86      582.95     25.59 o 
   3   8  13      898.11      841.43     26.97 o 
  -7   9  13      455.71      511.77     31.29 o 
  -6   9  13      189.90      208.72     22.94 o 
  -5   9  13      386.46      463.34     74.69 o 
  -4   9  13       22.79       48.56     11.38 o 
  -3   9  13      285.17      302.77     20.27 o 
  -2   9  13      387.00      424.88     23.75 o 
  -1   9  13      271.70      302.39     26.30 o 
   0   9  13      105.73      127.88     17.32 o 
   1   9  13      598.32      665.58     45.94 o 
 -13   0  14       24.10       48.84     12.62 o 
 -12   0  14     1006.40     1060.54     44.90 o 
 -11   0  14       14.17       43.94     10.42 o 
 -10   0  14     3098.32     3041.13     76.03 o 
  -9   0  14     1719.02     1623.26     52.97 o 
  -8   0  14     1497.47     1234.18     45.36 o 
  -7   0  14     5008.71     4832.19     95.06 o 
  -6   0  14     1325.57     1206.75     44.04 o 
  -5   0  14      298.08      232.04     21.33 o 
  -4   0  14     1289.46     1216.96     73.21 o 
  -3   0  14      156.18      202.11     20.30 o 
  -2   0  14      791.78      706.55     25.77 o 
  -1   0  14     2361.17     2203.39     57.73 o 
   0   0  14     1816.00     1705.07     42.80 o 
   1   0  14      203.05      245.94     17.79 o 
   2   0  14     6244.12     5935.73     89.85 o 
   3   0  14     1050.95      938.51     32.96 o 
   4   0  14     1749.33     1783.10     72.99 o 
   5   0  14     2162.43     2023.64     67.10 o 
   6   0  14      260.88      258.78     26.59 o 
 -12   1  14       14.52       29.51      9.19 o 
 -11   1  14     1064.69      990.43     30.36 o 
 -10   1  14      127.96      171.24     13.60 o 
  -9   1  14     1239.98     1155.37     31.61 o 
  -8   1  14     2538.23     2271.18     44.82 o 
  -7   1  14       50.89       54.91      8.99 o 
  -6   1  14     1664.92     1636.66     36.54 o 
  -5   1  14      570.14      589.20     21.75 o 
  -4   1  14      977.51      864.85     28.09 o 
  -3   1  14     4419.06     4269.03     81.64 o 
  -2   1  14     2059.84     2095.59     32.30 o 
  -1   1  14      125.79      138.28      9.75 o 
   0   1  14      242.29      261.05     12.60 o 
   1   1  14      753.50      758.59     20.31 o 
   2   1  14       25.07       35.08      6.82 o 
   3   1  14     1358.21     1329.53     31.43 o 
   4   1  14      782.67      689.75     22.76 o 
   5   1  14      147.75      189.33     15.87 o 
   6   1  14      393.47      419.82     23.10 o 
 -12   2  14       59.29       73.14     14.78 o 
 -11   2  14      130.69      161.57     16.35 o 
 -10   2  14       10.89       25.41     11.39 o 
  -9   2  14      186.53      170.48     13.51 o 
  -8   2  14      552.13      561.24     21.81 o 
  -7   2  14       17.32       30.41      7.22 o 
  -6   2  14      410.73      412.75     25.35 o 
  -5   2  14        0.45       -0.18      4.73 o 
  -4   2  14       83.60       86.08     10.60 o 
  -3   2  14      203.11      189.94     16.85 o 
  -2   2  14      160.95      135.44     10.23 o 
  -1   2  14        9.41        5.64      3.94 o 
   0   2  14       17.51       31.34      5.77 o 
   1   2  14      142.75      137.10     10.73 o 
   2   2  14        4.22       17.77      5.65 o 
   3   2  14      159.81      166.03     12.32 o 
   4   2  14      150.21      140.90     11.78 o 
   5   2  14       28.95       51.04      7.48 o 
   6   2  14      115.02      124.33     13.30 o 
 -12   3  14      252.00      323.59     29.78 o 
 -11   3  14      316.55      392.46     27.79 o 
 -10   3  14       62.37       86.03     17.07 o 
  -9   3  14      337.75      381.54     28.58 o 
  -8   3  14     1337.80     1264.96     60.76 o 
  -7   3  14       27.96       41.11      9.12 o 
  -6   3  14      107.06      104.17     10.67 o 
  -5   3  14      639.60      617.82     22.25 o 
  -4   3  14      186.46      171.61     13.20 o 
  -3   3  14       39.56       54.59      6.26 o 
  -2   3  14       60.20       84.28      7.49 o 
  -1   3  14       10.44       20.25      4.15 o 
   0   3  14      429.45      469.48     17.61 o 
   1   3  14     1033.23      956.70     25.47 o 
   2   3  14        2.38        3.43      4.21 o 
   3   3  14     1029.26     1107.65     28.78 o 
   4   3  14      267.95      266.82     15.52 o 
   5   3  14       69.17      114.55     10.80 o 
   6   3  14       23.75       33.94      6.30 o 
 -12   4  14       72.02       97.49     15.83 o 
 -11   4  14       58.34       96.36     13.76 o 
 -10   4  14      744.77      738.56     32.03 o 
  -9   4  14      359.52      429.11     25.38 o 
  -8   4  14      480.51      507.13     26.83 o 
  -7   4  14     1054.65     1065.69     36.46 o 
  -6   4  14       15.11        3.58      7.02 o 
  -5   4  14      319.16      334.04     17.09 o 
  -4   4  14     1355.99     1283.83     35.55 o 
  -3   4  14       58.36       62.66      6.67 o 
  -2   4  14      163.47      163.18      9.67 o 
  -1   4  14      191.38      218.67     11.24 o 
   0   4  14      157.17      200.55     11.05 o 
   1   4  14       12.64       29.93      5.22 o 
   2   4  14      389.44      436.24     18.29 o 
   3   4  14      289.97      293.84     15.75 o 
   4   4  14      346.67      385.30     23.45 o 
   5   4  14      175.56      240.11     18.81 o 
 -11   5  14       63.12       73.04     11.74 o 
 -10   5  14        8.68       27.16      8.94 o 
  -9   5  14      734.18      714.82     31.50 o 
  -8   5  14       32.67       48.36     10.67 o 
  -7   5  14      740.73      699.56     29.84 o 
  -6   5  14     1530.66     1540.25     50.48 o 
  -5   5  14       70.47      101.79     13.02 o 
  -4   5  14        0.99       24.04      6.56 o 
  -3   5  14      315.44      327.59     26.47 o 
  -2   5  14      196.63      221.99     18.31 o 
  -1   5  14       27.94       45.34      6.01 o 
   0   5  14      308.61      323.43     13.72 o 
   1   5  14      384.36      396.53     15.56 o 
   2   5  14      242.72      229.05     12.31 o 
   3   5  14       43.79       87.80     11.08 o 
   4   5  14       95.36      124.40     10.39 o 
   5   5  14       17.21       36.19      5.59 o 
 -10   6  14      190.62      271.48     20.63 o 
  -9   6  14        6.23       34.00      8.13 o 
  -8   6  14      221.18      269.81     26.21 o 
  -7   6  14      271.66      285.55     20.72 o 
  -6   6  14      134.87      165.59     17.52 o 
  -5   6  14      591.34      556.05     26.65 o 
  -4   6  14      265.64      304.31     20.28 o 
  -3   6  14      464.12      430.93     23.30 o 
  -2   6  14      636.56      634.98     27.60 o 
  -1   6  14      885.40      859.67     23.85 o 
   0   6  14       31.32       49.13      5.61 o 
   1   6  14      107.16      110.58      8.86 o 
   2   6  14      265.80      270.85     13.53 o 
   3   6  14       79.47      121.96      9.44 o 
   4   6  14        2.54       22.07      5.07 o 
  -9   7  14       31.59       65.95     15.17 o 
  -8   7  14      218.14      269.58     20.37 o 
  -7   7  14      278.64      264.35     19.65 o 
  -6   7  14      126.82      146.47     15.28 o 
  -5   7  14      819.05      885.95     69.84 o 
  -4   7  14       53.05       80.86     15.40 o 
  -3   7  14      578.39      630.23     27.65 o 
  -2   7  14     1622.57     1444.76     50.41 o 
  -1   7  14       68.86      108.37     12.68 o 
   0   7  14      932.98      877.38     28.97 o 
   1   7  14      370.85      421.95     16.19 o 
   2   7  14      277.19      290.96     13.87 o 
   3   7  14      321.77      339.99     24.34 o 
  -7   8  14       10.88       46.04      7.81 o 
  -6   8  14       84.46      132.36     17.48 o 
  -5   8  14       79.53      142.95     35.90 o 
  -4   8  14      154.70      160.10     19.47 o 
  -3   8  14       33.65       74.93     10.43 o 
  -2   8  14       66.41      109.37     15.52 o 
  -1   8  14      301.08      327.82     21.11 o 
   0   8  14        4.93       15.65      6.22 o 
   1   8  14       37.14       58.37      8.14 o 
  -4   9  14       45.06       85.82     12.53 o 
  -3   9  14       32.43       69.14     15.47 o 
  -2   9  14      650.58      623.55     47.63 o 
 -12   1  15      457.58      440.75     31.51 o 
 -11   1  15      282.51      272.25     20.53 o 
 -10   1  15      524.78      555.20     26.27 o 
  -9   1  15      581.94      585.52     23.46 o 
  -8   1  15      480.08      501.93     21.83 o 
  -7   1  15       76.59       96.40     11.04 o 
  -6   1  15     1653.05     1631.72     37.64 o 
  -5   1  15      442.31      466.81     21.03 o 
  -4   1  15      485.90      541.58     21.77 o 
  -3   1  15     3947.48     3534.80     57.40 o 
  -2   1  15        3.58       20.53     10.56 o 
  -1   1  15     1252.17     1220.19     25.61 o 
   0   1  15      753.40      716.09     22.75 o 
   1   1  15       36.41       50.60      6.37 o 
   2   1  15      601.65      624.97     21.39 o 
   3   1  15      477.84      468.32     19.40 o 
   4   1  15       49.74       47.20      9.32 o 
   5   1  15      109.53      137.61     14.32 o 
 -12   2  15       49.06       50.37      9.60 o 
 -11   2  15     1413.22     1358.97     43.99 o 
 -10   2  15      786.44      832.90     33.77 o 
  -9   2  15        5.72       15.08      7.02 o 
  -8   2  15      890.81      918.39     28.42 o 
  -7   2  15     1713.13     1603.05     37.84 o 
  -6   2  15       46.88       57.25      8.96 o 
  -5   2  15     1599.38     1506.39     36.27 o 
  -4   2  15     2158.19     1973.01     41.71 o 
  -3   2  15      306.83      351.86     21.07 o 
  -2   2  15     3982.31     3709.83     57.69 o 
  -1   2  15      616.15      594.00     17.63 o 
   0   2  15      264.89      282.60     12.87 o 
   1   2  15     1343.43     1280.24     33.81 o 
   2   2  15      489.80      496.18     25.08 o 
   3   2  15        1.10       13.93      5.94 o 
   4   2  15      333.44      338.24     17.34 o 
   5   2  15       19.08       63.39      8.89 o 
 -11   3  15      135.54      146.91     19.28 o 
 -10   3  15       82.48      130.84     15.94 o 
  -9   3  15      217.12      262.51     20.89 o 
  -8   3  15       68.26       76.56     13.47 o 
  -7   3  15      242.18      262.70     26.92 o 
  -6   3  15      843.33      823.47     26.61 o 
  -5   3  15     1358.22     1211.27     40.17 o 
  -4   3  15       50.15       54.39      8.42 o 
  -3   3  15     1445.19     1425.75     35.07 o 
  -2   3  15      752.98      727.93     23.84 o 
  -1   3  15       25.95       48.68      8.73 o 
   0   3  15      453.82      424.07     17.47 o 
   1   3  15      147.49      173.71     12.10 o 
   2   3  15        5.32       21.65      5.14 o 
   3   3  15      409.87      440.64     19.26 o 
   4   3  15      594.89      614.52     22.59 o 
   5   3  15      103.57      150.68     13.43 o 
 -11   4  15       18.32       23.81     23.30 o 
 -10   4  15       13.90       39.21     12.12 o 
  -9   4  15      156.62      144.36     24.21 o 
  -8   4  15     1007.17      970.75     36.52 o 
  -7   4  15      351.77      345.52     22.82 o 
  -6   4  15        3.94       23.12      8.16 o 
  -5   4  15       20.41       41.12      7.40 o 
  -4   4  15       26.62       22.84      5.61 o 
  -3   4  15        5.09       19.86      5.16 o 
  -2   4  15       56.90       82.58      7.85 o 
  -1   4  15      614.55      637.09     20.08 o 
   0   4  15      209.82      227.63     11.76 o 
   1   4  15      108.42      156.21     14.05 o 
   2   4  15      201.80      204.23     14.69 o 
   3   4  15      143.11      139.31     11.34 o 
   4   4  15       10.02       59.64     13.46 o 
 -10   5  15        4.74       25.15      8.52 o 
  -9   5  15       79.12      124.34     15.00 o 
  -8   5  15       38.47       61.54     12.80 o 
  -7   5  15      123.59      134.22     15.56 o 
  -6   5  15      308.76      289.00     20.62 o 
  -5   5  15       52.27       54.48     12.60 o 
  -4   5  15        0.21       13.72     12.10 o 
  -3   5  15       51.65       79.09      7.66 o 
  -2   5  15       16.51       43.30      5.53 o 
  -1   5  15       27.68       46.31      6.04 o 
   0   5  15       12.60       35.14      9.46 o 
   1   5  15       67.61      100.80      8.55 o 
   2   5  15       10.53       37.70      5.89 o 
   3   5  15       10.24       34.97      7.96 o 
  -9   6  15        8.58       34.95      7.86 o 
  -8   6  15      307.79      317.12     22.51 o 
  -7   6  15       79.20      128.95     16.13 o 
  -6   6  15      102.22      136.13     14.92 o 
  -5   6  15       88.84      127.64     13.99 o 
  -4   6  15      565.10      548.61     44.13 o 
  -3   6  15      376.80      369.76     29.11 o 
  -2   6  15       12.14       35.89      6.98 o 
  -1   6  15      177.20      176.68     13.81 o 
   0   6  15       21.35       54.66      8.73 o 
   1   6  15       12.82       46.08      7.73 o 
   2   6  15      167.93      211.96     15.64 o 
  -8   7  15       16.90       42.51      8.80 o 
  -7   7  15      198.98      284.22     26.60 o 
  -6   7  15      410.14      448.58     25.62 o 
  -5   7  15      116.97      130.45     18.26 o 
  -4   7  15        1.65       23.59      8.94 o 
  -3   7  15      610.89      728.93     44.65 o 
  -2   7  15      651.54      648.98     82.95 o 
  -1   7  15      110.27      150.40     13.01 o 
   0   7  15      221.85      233.95     15.87 o 
   1   7  15       70.98       95.78     10.08 o 
  -5   8  15      802.83      837.33     81.20 o 
  -4   8  15      187.14      219.30     23.01 o 
  -3   8  15        9.60       31.53      9.22 o 
  -2   8  15      888.04      856.97     32.99 o 
 -11   0  16     2196.66     2011.13     88.47 o 
 -10   0  16      815.24      845.09     40.91 o 
  -9   0  16     1356.81     1377.32     52.11 o 
  -8   0  16     2525.02     2492.60     70.70 o 
  -7   0  16      159.00      186.92     20.38 o 
  -6   0  16     2972.61     2971.86    100.30 o 
  -5   0  16      994.32     1007.74     58.80 o 
  -4   0  16       36.94       71.75     14.35 o 
  -3   0  16      986.89      897.95     40.28 o 
  -2   0  16     1296.36     1290.05     48.79 o 
  -1   0  16        9.01       29.05     13.18 o 
   0   0  16      131.42      182.77     15.36 o 
   1   0  16      672.00      714.73     28.82 o 
   2   0  16        5.67       35.47     10.19 o 
   3   0  16      167.51      239.81     24.43 o 
   4   0  16        6.65       43.59     11.29 o 
 -11   1  16       24.81       43.11      8.09 o 
 -10   1  16      707.95      763.59     31.03 o 
  -9   1  16      497.35      487.28     24.16 o 
  -8   1  16       82.61      114.94     12.10 o 
  -7   1  16     1425.53     1408.33     42.93 o 
  -6   1  16      810.76      747.20     26.09 o 
  -5   1  16       30.40       27.41      7.52 o 
  -4   1  16      928.52      851.35     28.62 o 
  -3   1  16     1077.70     1024.86     30.65 o 
  -2   1  16        0.33        5.92      5.59 o 
  -1   1  16      312.36      359.30     18.22 o 
   0   1  16      103.45      147.68      9.87 o 
   1   1  16      181.00      197.84     13.08 o 
   2   1  16      481.54      487.65     19.86 o 
   3   1  16      184.14      179.84     14.88 o 
   4   1  16       78.33      117.55     15.02 o 
 -11   2  16      128.56      123.97     15.15 o 
 -10   2  16       10.80       32.98     10.07 o 
  -9   2  16       75.08      105.88     16.94 o 
  -8   2  16      208.23      250.05     16.25 o 
  -7   2  16      380.25      396.66     21.65 o 
  -6   2  16      282.75      306.12     23.91 o 
  -5   2  16      112.76      141.97     12.84 o 
  -4   2  16      253.94      300.24     17.63 o 
  -3   2  16       92.80      123.43     12.14 o 
  -2   2  16       82.76      113.52     22.98 o 
  -1   2  16      469.29      496.76     18.45 o 
   0   2  16        5.68       28.47      5.36 o 
   1   2  16      103.78      141.06     11.25 o 
   2   2  16      161.32      174.33     13.36 o 
   3   2  16       24.17       45.18      7.19 o 
   4   2  16      509.13      529.54     28.77 o 
 -10   3  16     1018.34      947.35     37.98 o 
  -9   3  16      175.07      231.99     20.51 o 
  -8   3  16      239.02      209.98     19.14 o 
  -7   3  16      759.54      712.63     25.79 o 
  -6   3  16        7.13       23.47     11.08 o 
  -5   3  16      300.10      350.42     18.70 o 
  -4   3  16        3.91       27.77      8.74 o 
  -3   3  16      185.89      191.47     14.06 o 
  -2   3  16      372.02      360.50     21.43 o 
  -1   3  16       85.25      142.55     12.17 o 
   0   3  16       94.93      125.51     11.90 o 
   1   3  16       82.21      103.67     16.20 o 
   2   3  16       24.28       70.35      7.98 o 
   3   3  16       10.56       47.60     10.08 o 
 -10   4  16      388.36      399.66     34.02 o 
  -9   4  16      168.19      202.05     19.32 o 
  -8   4  16      679.86      704.63     32.62 o 
  -7   4  16        5.84       27.42      8.74 o 
  -6   4  16      362.15      368.04     29.99 o 
  -5   4  16      257.99      265.90     16.48 o 
  -4   4  16      128.14      152.93     19.27 o 
  -3   4  16       23.32       35.19      7.84 o 
  -2   4  16      523.70      577.32     27.38 o 
  -1   4  16      775.65      746.01     25.69 o 
   0   4  16       28.46       71.24      8.68 o 
   1   4  16      536.89      545.46     24.80 o 
   2   4  16      194.33      197.75     12.97 o 
   3   4  16       92.69      128.91     10.50 o 
  -9   5  16     1086.72     1024.00     39.37 o 
  -8   5  16       90.03      150.25     16.38 o 
  -7   5  16      384.14      417.37     25.86 o 
  -6   5  16      657.51      661.75     30.01 o 
  -5   5  16      431.50      447.28     25.46 o 
  -4   5  16        8.40       41.25      8.61 o 
  -3   5  16      583.51      602.86     27.92 o 
  -2   5  16      840.09      841.84     23.54 o 
  -1   5  16      184.82      191.15     12.29 o 
   0   5  16     1088.35     1066.13     35.29 o 
   1   5  16       66.46       76.73     12.07 o 
   2   5  16      796.75      860.25     28.63 o 
  -8   6  16      544.09      575.18     36.57 o 
  -7   6  16      212.10      250.61     25.47 o 
  -6   6  16      112.14      127.31     14.97 o 
  -5   6  16      720.26      714.00     38.98 o 
  -4   6  16      152.98      153.60     20.17 o 
  -3   6  16      163.98      214.17     25.41 o 
  -2   6  16     1510.38     1498.73     37.54 o 
  -1   6  16      325.45      403.97     20.19 o 
   0   6  16       52.51       81.36      9.21 o 
  -5   7  16        0.58        8.20      5.22 o 
  -4   7  16      258.16      260.88     24.97 o 
  -3   7  16        5.05       44.26     22.01 o 
  -2   7  16       77.91      134.84     11.99 o 
 -10   1  17      188.57      211.44     24.22 o 
  -9   1  17      209.49      235.64     16.39 o 
  -8   1  17       40.62       54.96     10.28 o 
  -7   1  17      181.49      233.75     20.50 o 
  -6   1  17        5.45       28.68      7.08 o 
  -5   1  17      218.92      225.15     16.08 o 
  -4   1  17       65.58      109.63     12.71 o 
  -3   1  17       31.34       81.95     10.53 o 
  -2   1  17      394.49      393.61     20.53 o 
  -1   1  17        5.12       35.47      6.76 o 
   0   1  17       37.67       80.90      9.26 o 
   1   1  17       37.15       90.53     10.17 o 
   2   1  17       15.51       45.07      9.61 o 
 -10   2  17      135.39      201.97     32.53 o 
  -9   2  17      415.69      407.48     31.70 o 
  -8   2  17      394.50      414.98     21.20 o 
  -7   2  17       99.85      134.28     12.96 o 
  -6   2  17      674.28      704.58     26.13 o 
  -5   2  17      568.76      563.69     23.87 o 
  -4   2  17      139.05      178.01     14.40 o 
  -3   2  17     1462.79     1336.40     40.01 o 
  -2   2  17      803.82      717.87     26.20 o 
  -1   2  17       35.85       43.30     16.73 o 
   0   2  17       21.37       51.63      9.35 o 
   1   2  17        6.89       31.77      5.01 o 
   2   2  17      195.31      202.07     17.20 o 
  -9   3  17      738.83      715.40     49.44 o 
  -8   3  17        4.24       47.51     10.56 o 
  -7   3  17      612.68      607.94     30.12 o 
  -6   3  17     1326.39     1264.55     35.58 o 
  -5   3  17        2.75       22.36      8.23 o 
  -4   3  17      817.93      790.70     27.59 o 
  -3   3  17      237.14      283.52     17.41 o 
  -2   3  17      163.66      241.49     18.42 o 
  -1   3  17     1398.98     1312.50     42.18 o 
   0   3  17      153.84      170.17     13.44 o 
   1   3  17      357.75      377.58     20.01 o 
  -8   4  17     1274.15     1149.58     41.79 o 
  -7   4  17      340.34      366.17     24.45 o 
  -6   4  17      184.50      198.47     23.02 o 
  -5   4  17      659.88      642.81     35.83 o 
  -4   4  17      126.31      179.74     13.76 o 
  -3   4  17      604.90      560.24     33.81 o 
  -2   4  17     1080.14     1072.39     48.43 o 
  -1   4  17      131.34      158.15     12.54 o 
   0   4  17      994.91     1000.55     31.25 o 
   1   4  17      241.77      299.30     25.86 o 
  -7   5  17        0.54       11.20      8.05 o 
  -6   5  17      126.79      176.91     26.19 o 
  -5   5  17       75.37       99.05     16.10 o 
  -4   5  17      118.83      127.07     18.33 o 
  -3   5  17        2.62       26.16      8.43 o 
  -2   5  17       65.23       59.97     21.04 o 
  -1   5  17        0.33       67.47     14.39 o 
  -4   6  17      264.93      246.03     31.39 o 
  -8   0  18       24.26       48.90      9.30 o 
  -7   0  18       14.80       41.10     14.88 o 
  -6   0  18       18.28       73.20     17.89 o 
  -5   0  18        9.26       30.27      9.01 o 
  -4   0  18      111.32      124.68     18.48 o 
  -3   0  18       17.55       40.56     19.27 o 
  -2   0  18      244.66      244.62     23.92 o 
  -1   0  18       88.99       81.63     18.06 o 
   0   0  18       48.68       68.83     13.82 o 
  -8   1  18      472.61      476.09     23.20 o 
  -7   1  18       74.60      102.10     11.33 o 
  -6   1  18        5.35       31.26     11.27 o 
  -5   1  18      120.51      136.83     12.97 o 
  -4   1  18       52.73       80.72     10.22 o 
  -3   1  18        5.66       28.73      6.00 o 
  -2   1  18      193.51      232.22     22.20 o 
  -1   1  18      358.78      370.42     20.08 o 
   0   1  18        3.58       45.48     15.06 o 
  -8   2  18      455.43      513.96     22.63 o 
  -7   2  18        5.17       36.66      6.46 o 
  -6   2  18      169.10      196.72     15.38 o 
  -5   2  18      140.71      144.54     14.69 o 
  -4   2  18       62.55       94.07     10.90 o 
  -3   2  18      176.72      213.24     15.66 o 
  -2   2  18       11.02       46.86      8.82 o 
  -1   2  18      282.28      292.51     21.18 o 
   0   2  18      842.62      860.20     33.19 o 
  -7   3  18      190.26      208.33     18.42 o 
  -6   3  18       24.40       54.56      7.71 o 
  -5   3  18        7.28       60.95      9.49 o 
  -4   3  18       48.96       64.26      8.48 o 
  -3   3  18      112.59      166.94     16.56 o 
  -2   3  18      186.59      178.43     20.66 o 
  -1   3  18       37.77       43.53      9.88 o 
  -5   4  18      147.53      145.58     15.08 o 
  -4   4  18      244.55      252.03     34.71 o 
  -3   4  18      545.53      593.87     27.76 o 
  -4   1  19      240.96      247.98     23.64 o 
                                                 
